# Supplementary material for: Generating high-quality plant and fish reference genomes from field-collected specimens by optimizing preservation
Source: Commun Biol. 2023 Dec 9;6:1246. doi: 10.1038/s42003-023-05615-2 (PMC10710401; doi:10.1038/s42003-023-05615-2)
Supplement: Supplementary file 3 — Supplementary Data 1-5 [file 42003_2023_5615_MOESM3_ESM.xlsx]

## Sheet: SD1
Supplementary Table 1. Collection metadata of the fish and plant species used in the experiment
host_species	host_common_name	host_order	host_family	host_family_common	fish_number	collection_date	location	latitute	longitude	collection_time	time_before_EDTA_min	aliquot_time	time_in_EDTA_on_ince_min	whole_blood_volume_ml	fish_TL_cm	fish_FL_cm	fish_mass_g	collection_notes	SIO_voucher
Kyphosus azureus	zebraperch	Perciformes	Kyphosidae	sea chubs	fish_3	2022-09-07	MB quivira jetty south	32.7581	-117.245	12:00:00	5	14:50:00	2 hr 45 min	2	32	28	519.7		SIO 23-58
Girella nigricans	opal eye	Perciformes	Kyphosidae	sea chubs	fish_4	2022-09-07	MB quivira jetty south	32.7588	-117.243	13:30:00	15	14:50:00	1 hr 5 min	0.5	18.5	17.8	128.3		SIO 23-58
Embiotoca jacksoni	black surfperch*	Ovalentaria	Embiotocidae	surfperches	fish_5	2022-09-09	MB jetty North	32.7604	-117.245	12:00:00	15	15:30:00	3 hr 15 min		20.3	20.1	214.5		SIO 23-59
Chromis punctipinnis	blacksmith	Ovalentaria	Pomacentridae	damselfishes	fish_6	2022-09-09	MB jetty North	32.7614	-117.245	14:00:00	5	15:30:00	1 hr 25 min		18.5	16.6	82.6		SIO 23-59
Medialuna californiensis	halfmoon	Perciformes	Kyphosidae	sea chubs	fish_8	2022-09-12	LJ childrens pool	32.8482	-117.278	11:00:00	10	15:20:00	4 hr 10 min	0.5	22	20	176.9		SIO 23-60
Haemulon californiensis	salema	Eupercaria	Haemulidae	grunts	fish_10	2022-09-12	LJ childrens pool	32.8479	-117.278	13:00:00	10	15:20:00	2 hr 10 min	0.5	20.1	18.4	91.1		SIO 23-60
Scomber japonicus	Pacific Chub mackerel	Scombriformes	Scombridae	mackerel	fish_1	2022-09-12	SIO pier tank	32.8671	-117.257	14:30:00	0.5	15:30:00	60 min	3	25	23	139		SIO 23-61
Seriphus politus	queenfish	Eupercaria	Sciaenidae	croakers	fish_2	2022-09-12	SIO pier tank	32.8671	-117.257	14:45:00	0.5	15:30:00	45 min	0.25	17.4	17.2	38.8		SIO 23-61
Trachurus symmetricus	jack mackerel	Carangiformes	Carangidae	jacks	fish_7	2022-09-12	SIO pier tank	32.8671	-117.257	15:15:00	0.5	15:30:00	15 min	0.2	12.5	11.5	14.1		SIO 23-61
Sorghum bicolor	sorghum	Monocots: Poales	Poaceae	grasses		2022-09-12	Salk Greenhouses	33.0556	-117.284	Not applicable	Not applicable	Not applicable	Not applicable	Not applicable	Not applicable	Not applicable	Not applicable
Manihot esculenta	cassava	Eudicots: Malpighiales	Euphorbiaceae	spurges		2022-09-12	Botanical gardens	33.0533	-117.281	Not applicable	Not applicable	Not applicable	Not applicable	Not applicable	Not applicable	Not applicable	Not applicable
Zostera marina	common eelgrass	Monocots: Alismatales	Zosteraceae	seagrasses		2022-09-12	Mission Bay, Mariner's Cove	32.7612	-117.247	Not applicable	Not applicable	Not applicable	Not applicable	Not applicable	Not applicable	Not applicable	Not applicable
Phyllospadix torreyi	Torreys surfgrass	Monocots: Alismatales	Zosteraceae	seagrasses		2022-09-12	Windansea Beach	32.8316	-117.282	Not applicable	Not applicable	Not applicable	Not applicable	Not applicable	Not applicable	Not applicable	Not applicable
Data dictionary describing the meaning of the column headings
host_species	Scientific name of the species of fish or plant
host_common_name	Common name of fish or plant
host_order	Taxonomic order
host_family	Taxonomic family
host_family_common	Taxonomic family common name
fish_number	nomenclature used to track samples in the lab (internal purposes only)
collection_date	Date when the sample was collected
location	general short hand naming system to indicate location of sample collection in San Diego
latitute	lat coordinates
longitude	long coordinates
collection_time	time of the day when the sample was collected
time_before_EDTA_min	specific for fish samples only: the amount of time the fish was dead before the blood was collected and placed into a K2 EDTA tube
aliquot_time	specific for fish samples only: the actual time of day when the blood in the K2 EDTA tube was transferred to the various sample storage buffers used (ethanol or RNAlater)
time_in_EDTA_on_ince_min	specific for fish samples only: the amount of time the K2 EDTA tube (with blood) was stored on ice before it was transferred to the storage buffer
whole_blood_volume_ml	specific for fish samples only: total approximate amount of blood collected per specimen. This might be useful for people to know how much blood you can obtain for a fish of a given size class
fish_TL_cm	specific for fish samples only: the total length in (cm) of the fish
fish_FL_cm	specific for fish samples only: the fork length in (cm) of the fish
fish_mass_g	specific for fish samples only: the total mass of the fish after blood was removed
collection_notes	general notes regarding sample collection
SIO_voucher	specific for fish samples only: museum voucher for samples… available for others to use

## Sheet: SD2
tube_number	experiment	fish_order	fish_number	SAMPLE_DESCRIPTION	ORGANISM_ID	collection_date	location	latitute	longitude	collection_time	time_before_EDTA_min	aliquot_time	aliquot_time	time_in_EDTA_on_ince_min	fish_TL_cm	fish_FL_cm	fish_mass_g	host_species	host_common_name	host_subject_id	storage_buffer_temp	storage_buffer	shallow_seq	storage_temperature_C	storage_time_weeks	storage_time_weeks_st	storage_time_days	np_471_N50	extraction_date	nd_date	tube_number	nd_success	nd_days	nd_conc_t	nd_conc_m	nd_conc_b	nd_260280_t	nd_260280_m	nd_260280_b	nd_260230_t	nd_260230_m	nd_260230_b	nd_conc_mean	nd_260280_mean	nd_260230_mean	q_date	q_days	tube_number	qbr_conc_t
10	fish	4	fish_6	Cpun_090922_95etoh_22C_1w	Cpun_090922	2022-09-09	MB jetty North	32.7614	-117.245	1400	5	1530	15:30:00	1 hr 25 min	18.5	16.6	82.6	Chromis punctipinnis	blacksmith	Cpun090922	95etoh_22C	95etoh	TRUE	22	1	1w	7	Not applicable	2022-09-16	2022-10-31	99	1	45	1206	1311	1360	1.86	1.87	1.85	2.27	2.26	2.25	1292.33	1.86	2.26	2022-10-31	45	99	668
40	fish	4	fish_6	Cpun_090922_95etoh_22C_3w	Cpun_090922	2022-09-09	MB jetty North	32.7614	-117.245	1400	5	1530	15:30:00	1 hr 25 min	18.5	16.6	82.6	Chromis punctipinnis	blacksmith	Cpun090922	95etoh_22C	95etoh	TRUE	22	3	3w	21	Not applicable	2022-09-30	2022-10-31	61	1	31	664	779	794	1.83	1.89	1.88	2.27	2.54	2.52	745.667	1.86667	2.44333	2022-10-31	31	61	512
80	fish	4	fish_6	Cpun_090922_95etoh_22C_6w	Cpun_090922	2022-09-09	MB jetty North	32.7614	-117.245	1400	5	1530	15:30:00	1 hr 25 min	18.5	16.6	82.6	Chromis punctipinnis	blacksmith	Cpun090922	95etoh_22C	95etoh	TRUE	22	6	6w	42	Not applicable	2022-10-21	2022-10-05	25	1	-16	660	616	835	1.82	1.81	1.86	2.22	2.19	2.35	703.667	1.83	2.25333	2022-10-14	-7	25	784
12	fish	4	fish_6	Cpun_090922_95etoh_4C_1w	Cpun_090922	2022-09-09	MB jetty North	32.7614	-117.245	1400	5	1530	15:30:00	1 hr 25 min	18.5	16.6	82.6	Chromis punctipinnis	blacksmith	Cpun090922	95etoh_4C	95etoh	TRUE	4	1	1w	7	Not applicable	2022-09-16	2022-10-05	22	1	19	648	666	743	1.81	1.84	1.84	2.28	2.35	2.31	685.667	1.83	2.31333	2022-10-14	28	22	806
42	fish	4	fish_6	Cpun_090922_95etoh_4C_3w	Cpun_090922	2022-09-09	MB jetty North	32.7614	-117.245	1400	5	1530	15:30:00	1 hr 25 min	18.5	16.6	82.6	Chromis punctipinnis	blacksmith	Cpun090922	95etoh_4C	95etoh	TRUE	4	3	3w	21	Not applicable	2022-09-30	2022-10-31	65	1	31	627	971	1238	1.82	1.86	1.86	2.2	2.4	2.36	945.333	1.84667	2.32	2022-10-31	31	65	502
82	fish	4	fish_6	Cpun_090922_95etoh_4C_6w	Cpun_090922	2022-09-09	MB jetty North	32.7614	-117.245	1400	5	1530	15:30:00	1 hr 25 min	18.5	16.6	82.6	Chromis punctipinnis	blacksmith	Cpun090922	95etoh_4C	95etoh	TRUE	4	6	6w	42	Not applicable	2022-10-21	2022-10-14	49	1	-7	224	789	888	1.82	1.78	1.7	1.6	1.75	0.65	633.667	1.76667	1.33333	2022-10-14	-7	49	234
70	fish	4	fish_6	Cpun_090922_none_-80C_0w	Cpun_090922	2022-09-09	MB jetty North	32.7614	-117.245	1400	5	1530	15:30:00	1 hr 25 min	18.5	16.6	82.6	Chromis punctipinnis	blacksmith	Cpun090922	none_-80C	none	TRUE	-80	0	0w	0	Not applicable	2022-10-20	2022-10-14	38	1	-6	27	27	27	1.89	1.88	1.88	2.88	2.77	2.85	27	1.88333	2.83333	2022-10-14	-6	38	35
8	fish	4	fish_6	Cpun_090922_RNAlater_22C_1w	Cpun_090922	2022-09-09	MB jetty North	32.7614	-117.245	1400	5	1530	15:30:00	1 hr 25 min	18.5	16.6	82.6	Chromis punctipinnis	blacksmith	Cpun090922	RNAlater_22C	RNAlater	TRUE	22	1	1w	7	Not applicable	2022-09-16	2022-10-31	87	1	45	1079	1330	1348	1.87	1.87	1.85	2.51	2.44	2.39	1252.33	1.86333	2.44667	2022-10-31	45	87	572
38	fish	4	fish_6	Cpun_090922_RNAlater_22C_3w	Cpun_090922	2022-09-09	MB jetty North	32.7614	-117.245	1400	5	1530	15:30:00	1 hr 25 min	18.5	16.6	82.6	Chromis punctipinnis	blacksmith	Cpun090922	RNAlater_22C	RNAlater	TRUE	22	3	3w	21	Not applicable	2022-09-30	2022-10-14	33	1	14	777	849	871	1.87	1.86	1.85	2.34	2.31	2.33	832.333	1.86	2.32667	2022-10-14	14	33	1060
78	fish	4	fish_6	Cpun_090922_RNAlater_22C_6w	Cpun_090922	2022-09-09	MB jetty North	32.7614	-117.245	1400	5	1530	15:30:00	1 hr 25 min	18.5	16.6	82.6	Chromis punctipinnis	blacksmith	Cpun090922	RNAlater_22C	RNAlater	TRUE	22	6	6w	42	Not applicable	2022-10-21	2022-10-05	13	1	-16	161	2179	1140	1.85	1.78	1.71	2.27	2.47	2.23	1160	1.78	2.32333	2022-10-14	-7	13	193
9	fish	3	fish_5	Ejac_090922_95etoh_22C_1w	Ejac_090922	2022-09-09	MB jetty North	32.7604	-117.245	1200	15	1530	15:30:00	3 hr 15 min	20.3	20.1	214.5	Embiotoca jacksoni	black surfperch*	Ejac090922	95etoh_22C	95etoh	TRUE	22	1	1w	7	Not applicable	2022-09-16	2022-10-31	93	1	45	1195	1545	1797	1.86	1.86	1.85	2.35	2.34	2.37	1512.33	1.85667	2.35333	2022-10-31	45	93	832
39	fish	3	fish_5	Ejac_090922_95etoh_22C_3w	Ejac_090922	2022-09-09	MB jetty North	32.7604	-117.245	1200	15	1530	15:30:00	3 hr 15 min	20.3	20.1	214.5	Embiotoca jacksoni	black surfperch*	Ejac090922	95etoh_22C	95etoh	TRUE	22	3	3w	21	Not applicable	2022-09-30	2022-10-14	35	1	14	718	952	985	1.85	1.86	1.86	2.32	2.35	2.37	885	1.85667	2.34667	2022-10-14	14	35	920
79	fish	3	fish_5	Ejac_090922_95etoh_22C_6w	Ejac_090922	2022-09-09	MB jetty North	32.7604	-117.245	1200	15	1530	15:30:00	3 hr 15 min	20.3	20.1	214.5	Embiotoca jacksoni	black surfperch*	Ejac090922	95etoh_22C	95etoh	TRUE	22	6	6w	42	Not applicable	2022-10-21	2022-10-05	19	1	-16	218	1082	1322	1.86	1.76	1.76	2.32	2.25	2.24	874	1.79333	2.27	2022-10-14	-7	19	220
11	fish	3	fish_5	Ejac_090922_95etoh_4C_1w	Ejac_090922	2022-09-09	MB jetty North	32.7604	-117.245	1200	15	1530	15:30:00	3 hr 15 min	20.3	20.1	214.5	Embiotoca jacksoni	black surfperch*	Ejac090922	95etoh_4C	95etoh	TRUE	4	1	1w	7	Not applicable	2022-09-16	2022-10-05	16	1	19	380	469	511	1.86	1.85	1.85	2.32	2.31	2.28	453.333	1.85333	2.30333	2022-10-14	28	16	512
41	fish	3	fish_5	Ejac_090922_95etoh_4C_3w	Ejac_090922	2022-09-09	MB jetty North	32.7604	-117.245	1200	15	1530	15:30:00	3 hr 15 min	20.3	20.1	214.5	Embiotoca jacksoni	black surfperch*	Ejac090922	95etoh_4C	95etoh	TRUE	4	3	3w	21	Not applicable	2022-09-30	2022-10-31	63	1	31	692	953	952	1.9	1.89	1.89	2.58	2.48	2.5	865.667	1.89333	2.52	2022-10-31	31	63	474
81	fish	3	fish_5	Ejac_090922_95etoh_4C_6w	Ejac_090922	2022-09-09	MB jetty North	32.7604	-117.245	1200	15	1530	15:30:00	3 hr 15 min	20.3	20.1	214.5	Embiotoca jacksoni	black surfperch*	Ejac090922	95etoh_4C	95etoh	TRUE	4	6	6w	42	Not applicable	2022-10-21	2022-10-14	43	1	-7	289	301	402	1.87	1.86	1.85	2.38	2.39	2.33	330.667	1.86	2.36667	2022-10-14	-7	43	430
69	fish	3	fish_5	Ejac_090922_none_-80C_0w	Ejac_090922	2022-09-09	MB jetty North	32.7604	-117.245	1200	15	1530	15:30:00	3 hr 15 min	20.3	20.1	214.5	Embiotoca jacksoni	black surfperch*	Ejac090922	none_-80C	none	TRUE	-80	0	0w	0	Not applicable	2022-10-20	2022-10-04	12	1	-16	88	82	173	1.85	1.84	1.78	2.14	2.16	2.06	114.333	1.82333	2.12	2022-10-14	-6	12	102
7	fish	3	fish_5	Ejac_090922_RNAlater_22C_1w	Ejac_090922	2022-09-09	MB jetty North	32.7604	-117.245	1200	15	1530	15:30:00	3 hr 15 min	20.3	20.1	214.5	Embiotoca jacksoni	black surfperch*	Ejac090922	RNAlater_22C	RNAlater	TRUE	22	1	1w	7	Not applicable	2022-09-16	2022-10-31	75	1	45	545	785	736	1.85	1.88	1.89	2.34	2.57	2.56	688.667	1.87333	2.49	2022-10-31	45	75	206
37	fish	3	fish_5	Ejac_090922_RNAlater_22C_3w	Ejac_090922	2022-09-09	MB jetty North	32.7604	-117.245	1200	15	1530	15:30:00	3 hr 15 min	20.3	20.1	214.5	Embiotoca jacksoni	black surfperch*	Ejac090922	RNAlater_22C	RNAlater	TRUE	22	3	3w	21	Not applicable	2022-09-30	2022-10-14	31	1	14	666.4	857	881	1.85	1.83	1.86	2.29	2.29	2.29	801.467	1.84667	2.29	2022-10-14	14	31	934
77	fish	3	fish_5	Ejac_090922_RNAlater_22C_6w	Ejac_090922	2022-09-09	MB jetty North	32.7604	-117.245	1200	15	1530	15:30:00	3 hr 15 min	20.3	20.1	214.5	Embiotoca jacksoni	black surfperch*	Ejac090922	RNAlater_22C	RNAlater	TRUE	22	6	6w	42	Not applicable	2022-10-21	2022-10-31	82	1	10	188	215	247	1.88	1.87	1.87	2.41	2.41	2.39	216.667	1.87333	2.40333	2022-10-31	10	82	139
4	fish	2	fish_4	Gnig_090722_95etoh_22C_1w	Gnig_090722	2022-09-07	MB quivira jetty south	32.7588	-117.243	1330	15	1450	14:50:00	1 hr 5 min	18.5	17.8	128.3	Girella nigricans	opal eye	Gnig090722	95etoh_22C	95etoh	TRUE	22	1	1w	7	Not applicable	2022-09-14	2022-10-14	47	1	30	1001	1122	1125	1.86	1.86	1.86	2.41	2.39	2.38	1082.67	1.86	2.39333	2022-10-14	30	47	1360
34	fish	2	fish_4	Gnig_090722_95etoh_22C_3w	Gnig_090722	2022-09-07	MB quivira jetty south	32.7588	-117.243	1330	15	1450	14:50:00	1 hr 5 min	18.5	17.8	128.3	Girella nigricans	opal eye	Gnig090722	95etoh_22C	95etoh	TRUE	22	3	3w	21	Not applicable	2022-09-28	2022-10-04	1	1	6	532	558	557	1.85	1.84	1.85	2.3	2.27	2.27	549	1.84667	2.28	2022-10-14	16	1	758
64	fish	2	fish_4	Gnig_090722_95etoh_22C_6w	Gnig_090722	2022-09-07	MB quivira jetty south	32.7588	-117.243	1330	15	1450	14:50:00	1 hr 5 min	18.5	17.8	128.3	Girella nigricans	opal eye	Gnig090722	95etoh_22C	95etoh	TRUE	22	6	6w	42	Not applicable	2022-10-19	2022-10-31	77	1	12	214	232	251	1.88	1.89	1.85	2.37	2.39	2.28	232.333	1.87333	2.34667	2022-10-31	12	77	175
6	fish	2	fish_4	Gnig_090722_95etoh_4C_1w	Gnig_090722	2022-09-07	MB quivira jetty south	32.7588	-117.243	1330	15	1450	14:50:00	1 hr 5 min	18.5	17.8	128.3	Girella nigricans	opal eye	Gnig090722	95etoh_4C	95etoh	TRUE	4	1	1w	7	Not applicable	2022-09-14	2022-10-14	59	1	30	954	1168	1281	1.85	1.86	1.83	2.25	2.27	2.28	1134.33	1.84667	2.26667	2022-10-14	30	59	422
36	fish	2	fish_4	Gnig_090722_95etoh_4C_3w	Gnig_090722	2022-09-07	MB quivira jetty south	32.7588	-117.243	1330	15	1450	14:50:00	1 hr 5 min	18.5	17.8	128.3	Girella nigricans	opal eye	Gnig090722	95etoh_4C	95etoh	TRUE	4	3	3w	21	Not applicable	2022-09-28	2022-10-04	5	1	6	445	531	599	1.85	1.84	1.84	2.27	2.26	2.31	525	1.84333	2.28	2022-10-14	16	5	680
66	fish	2	fish_4	Gnig_090722_95etoh_4C_6w	Gnig_090722	2022-09-07	MB quivira jetty south	32.7588	-117.243	1330	15	1450	14:50:00	1 hr 5 min	18.5	17.8	128.3	Girella nigricans	opal eye	Gnig090722	95etoh_4C	95etoh	TRUE	4	6	6w	42	Not applicable	2022-10-19	2022-10-31	81	1	12	335	685	683	1.86	1.81	1.87	2.33	2.26	2.57	567.667	1.84667	2.38667	2022-10-31	12	81	356
68	fish	2	fish_4	Gnig_090722_none_-80C_0w	Gnig_090722	2022-09-07	MB quivira jetty south	32.7588	-117.243	1330	15	1450	14:50:00	1 hr 5 min	18.5	17.8	128.3	Girella nigricans	opal eye	Gnig090722	none_-80C	none	TRUE	-80	0	0w	0	Not applicable	2022-10-20	2022-10-04	10	1	-16	106	92	166	1.85	1.85	1.82	2.24	2.27	2.22	121.333	1.84	2.24333	2022-10-14	-6	10	110
2	fish	2	fish_4	Gnig_090722_RNAlater_22C_1w	Gnig_090722	2022-09-07	MB quivira jetty south	32.7588	-117.243	1330	15	1450	14:50:00	1 hr 5 min	18.5	17.8	128.3	Girella nigricans	opal eye	Gnig090722	RNAlater_22C	RNAlater	TRUE	22	1	1w	7	Not applicable	2022-09-14	2022-10-05	23	1	21	1121	1279	1360	1.82	1.82	1.82	2.2	2.21	2.21	1253.33	1.82	2.20667	2022-10-14	30	23	1520
32	fish	2	fish_4	Gnig_090722_RNAlater_22C_3w	Gnig_090722	2022-09-07	MB quivira jetty south	32.7588	-117.243	1330	15	1450	14:50:00	1 hr 5 min	18.5	17.8	128.3	Girella nigricans	opal eye	Gnig090722	RNAlater_22C	RNAlater	TRUE	22	3	3w	21	Not applicable	2022-09-28	2022-10-31	94	1	33	335	445	528	1.86	1.85	1.84	2.22	2.17	2.07	436	1.85	2.15333	2022-10-31	33	94	240
62	fish	2	fish_4	Gnig_090722_RNAlater_22C_6w	Gnig_090722	2022-09-07	MB quivira jetty south	32.7588	-117.243	1330	15	1450	14:50:00	1 hr 5 min	18.5	17.8	128.3	Girella nigricans	opal eye	Gnig090722	RNAlater_22C	RNAlater	TRUE	22	6	6w	42	Not applicable	2022-10-19	2022-10-14	41	1	-5	546	569	607	1.84	1.84	1.84	2.35	2.36	2.33	574	1.84	2.34667	2022-10-14	-5	41	426
22	fish	8	fish_10	Hcal_091222_95etoh_22C_1w	Hcal_091222	2022-09-12	LJ childrens pool	32.8479	-117.278	1300	10	1520	15:20:00	2 hr 10 min	20.1	18.4	91.1	Haemulon californiensis	salema	Hcal091222	95etoh_22C	95etoh	TRUE	22	1	1w	7	Not applicable	2022-09-19	2022-10-31	98	1	42	725	656	914	1.82	1.87	1.87	2.29	2.51	2.48	765	1.85333	2.42667	2022-10-31	42	98	374
52	fish	8	fish_10	Hcal_091222_95etoh_22C_3w	Hcal_091222	2022-09-12	LJ childrens pool	32.8479	-117.278	1300	10	1520	15:20:00	2 hr 10 min	20.1	18.4	91.1	Haemulon californiensis	salema	Hcal091222	95etoh_22C	95etoh	TRUE	22	3	3w	21	Not applicable	2022-10-03	2022-10-31	62	1	28	567	755	762	1.85	1.88	1.88	2.26	2.49	2.46	694.667	1.87	2.40333	2022-10-31	28	62	426
92	fish	8	fish_10	Hcal_091222_95etoh_22C_6w	Hcal_091222	2022-09-12	LJ childrens pool	32.8479	-117.278	1300	10	1520	15:20:00	2 hr 10 min	20.1	18.4	91.1	Haemulon californiensis	salema	Hcal091222	95etoh_22C	95etoh	TRUE	22	6	6w	42	Not applicable	2022-10-24	2022-10-05	26	1	-19	171	182	216	1.86	1.86	1.85	2.35	2.36	2.31	189.667	1.85667	2.34	2022-10-14	-10	26	256
28	fish	8	fish_10	Hcal_091222_95etoh_4C_1w	Hcal_091222	2022-09-12	LJ childrens pool	32.8479	-117.278	1300	10	1520	15:20:00	2 hr 10 min	20.1	18.4	91.1	Haemulon californiensis	salema	Hcal091222	95etoh_4C	95etoh	TRUE	4	1	1w	7	Not applicable	2022-09-19	2022-10-14	54	1	25	376	514	600	1.86	1.83	1.81	2.26	2.04	2.01	496.667	1.83333	2.10333	2022-10-14	25	54	470
58	fish	8	fish_10	Hcal_091222_95etoh_4C_3w	Hcal_091222	2022-09-12	LJ childrens pool	32.8479	-117.278	1300	10	1520	15:20:00	2 hr 10 min	20.1	18.4	91.1	Haemulon californiensis	salema	Hcal091222	95etoh_4C	95etoh	TRUE	4	3	3w	21	Not applicable	2022-10-03	2022-10-04	9	1	1	32.7	32.9	407	1.89	1.84	1.69	1.85	1.7	1.92	157.533	1.80667	1.82333	2022-10-14	11	9	42.8
98	fish	8	fish_10	Hcal_091222_95etoh_4C_6w	Hcal_091222	2022-09-12	LJ childrens pool	32.8479	-117.278	1300	10	1520	15:20:00	2 hr 10 min	20.1	18.4	91.1	Haemulon californiensis	salema	Hcal091222	95etoh_4C	95etoh	TRUE	4	6	6w	42	Not applicable	2022-10-24	2022-10-31	84	1	7	443	529	573	1.85	1.84	1.82	2.22	2.15	2.08	515	1.83667	2.15	2022-10-31	7	84	250
74	fish	8	fish_10	Hcal_091222_none_-80C_0w	Hcal_091222	2022-09-12	LJ childrens pool	32.8479	-117.278	1300	10	1520	15:20:00	2 hr 10 min	20.1	18.4	91.1	Haemulon californiensis	salema	Hcal091222	none_-80C	none	TRUE	-80	0	0w	0	Not applicable	2022-10-20	2022-10-31	70	1	11	136	248	264	1.89	1.87	1.85	2.49	2.33	2.3	216	1.87	2.37333	2022-10-31	11	70	131
16	fish	8	fish_10	Hcal_091222_RNAlater_22C_1w	Hcal_091222	2022-09-12	LJ childrens pool	32.8479	-117.278	1300	10	1520	15:20:00	2 hr 10 min	20.1	18.4	91.1	Haemulon californiensis	salema	Hcal091222	RNAlater_22C	RNAlater	TRUE	22	1	1w	7	Not applicable	2022-09-19	2022-10-14	52	1	25	818	922	1012	1.84	1.83	1.83	2.28	2.22	2.21	917.333	1.83333	2.23667	2022-10-14	25	52	1260
46	fish	8	fish_10	Hcal_091222_RNAlater_22C_3w	Hcal_091222	2022-09-12	LJ childrens pool	32.8479	-117.278	1300	10	1520	15:20:00	2 hr 10 min	20.1	18.4	91.1	Haemulon californiensis	salema	Hcal091222	RNAlater_22C	RNAlater	TRUE	22	3	3w	21	Not applicable	2022-10-03	2022-10-04	4	1	1	814	853	875	1.85	1.83	1.84	2.25	2.22	2.28	847.333	1.84	2.25	2022-10-14	11	4	1200
86	fish	8	fish_10	Hcal_091222_RNAlater_22C_6w	Hcal_091222	2022-09-12	LJ childrens pool	32.8479	-117.278	1300	10	1520	15:20:00	2 hr 10 min	20.1	18.4	91.1	Haemulon californiensis	salema	Hcal091222	RNAlater_22C	RNAlater	TRUE	22	6	6w	42	Not applicable	2022-10-24	2022-10-31	83	1	7	70	89	158	1.9	1.9	1.9	2.43	2.44	2.4	105.667	1.9	2.42333	2022-10-31	7	83	53
3	fish	1	fish_3	Kazu_090722_95etoh_22C_1w	Kazu_090722	2022-09-07	MB quivira jetty south	32.7581	-117.245	1200	5	1450	14:50:00	2 hr 45 min	32	28	519.7	Kyphosus azureus	zebraperch	Kazu090722	95etoh_22C	95etoh	TRUE	22	1	1w	7	Not applicable	2022-09-14	2022-10-05	29	1	21	1196	1300	1393	1.85	1.84	1.85	2.18	2.17	2.16	1296.33	1.84667	2.17	2022-10-14	30	29	1580
33	fish	1	fish_3	Kazu_090722_95etoh_22C_3w	Kazu_090722	2022-09-07	MB quivira jetty south	32.7581	-117.245	1200	5	1450	14:50:00	2 hr 45 min	32	28	519.7	Kyphosus azureus	zebraperch	Kazu090722	95etoh_22C	95etoh	TRUE	22	3	3w	21	Not applicable	2022-09-28	2022-10-31	100	1	33	383	428	555	1.86	1.86	1.85	2.32	2.31	2.27	455.333	1.85667	2.3	2022-10-31	33	100	176
63	fish	1	fish_3	Kazu_090722_95etoh_22C_6w	Kazu_090722	2022-09-07	MB quivira jetty south	32.7581	-117.245	1200	5	1450	14:50:00	2 hr 45 min	32	28	519.7	Kyphosus azureus	zebraperch	Kazu090722	95etoh_22C	95etoh	TRUE	22	6	6w	42	Not applicable	2022-10-19	2022-10-31	69	1	12	385	418	563	1.87	1.86	1.85	2.38	2.38	2.36	455.333	1.86	2.37333	2022-10-31	12	69	260
5	fish	1	fish_3	Kazu_090722_95etoh_4C_1w	Kazu_090722	2022-09-07	MB quivira jetty south	32.7581	-117.245	1200	5	1450	14:50:00	2 hr 45 min	32	28	519.7	Kyphosus azureus	zebraperch	Kazu090722	95etoh_4C	95etoh	TRUE	4	1	1w	7	Not applicable	2022-09-14	2022-10-14	53	1	30	1080	1262	1485	1.85	1.84	1.84	2.22	2.21	2.18	1275.67	1.84333	2.20333	2022-10-14	30	53	904
35	fish	1	fish_3	Kazu_090722_95etoh_4C_3w	Kazu_090722	2022-09-07	MB quivira jetty south	32.7581	-117.245	1200	5	1450	14:50:00	2 hr 45 min	32	28	519.7	Kyphosus azureus	zebraperch	Kazu090722	95etoh_4C	95etoh	TRUE	4	3	3w	21	Not applicable	2022-09-28	2022-10-04	3	1	6	504	740	826	1.84	1.82	1.82	2.27	2.23	2.28	690	1.82667	2.26	2022-10-14	16	3	746
65	fish	1	fish_3	Kazu_090722_95etoh_4C_6w	Kazu_090722	2022-09-07	MB quivira jetty south	32.7581	-117.245	1200	5	1450	14:50:00	2 hr 45 min	32	28	519.7	Kyphosus azureus	zebraperch	Kazu090722	95etoh_4C	95etoh	TRUE	4	6	6w	42	Not applicable	2022-10-19	2022-10-31	79	1	12	274	337	1153	1.86	1.85	1.82	2.17	2.2	2.38	588	1.84333	2.25	2022-10-31	12	79	165
67	fish	1	fish_3	Kazu_090722_none_-80C_0w	Kazu_090722	2022-09-07	MB quivira jetty south	32.7581	-117.245	1200	5	1450	14:50:00	2 hr 45 min	32	28	519.7	Kyphosus azureus	zebraperch	Kazu090722	none_-80C	none	TRUE	-80	0	0w	0	Not applicable	2022-10-20	2022-10-04	8	1	-16	13.5	13.5	14.6	1.92	2.02	1.88	1.7	1.86	1.22	13.8667	1.94	1.59333	2022-10-14	-6	8	19.1
1	fish	1	fish_3	Kazu_090722_RNAlater_22C_1w	Kazu_090722	2022-09-07	MB quivira jetty south	32.7581	-117.245	1200	5	1450	14:50:00	2 hr 45 min	32	28	519.7	Kyphosus azureus	zebraperch	Kazu090722	RNAlater_22C	RNAlater	TRUE	22	1	1w	7	Not applicable	2022-09-14	2022-10-05	17	1	21	1043	1265	1335	1.83	1.84	1.84	2.28	2.32	2.31	1214.33	1.83667	2.30333	2022-10-14	30	17	1520
31	fish	1	fish_3	Kazu_090722_RNAlater_22C_3w	Kazu_090722	2022-09-07	MB quivira jetty south	32.7581	-117.245	1200	5	1450	14:50:00	2 hr 45 min	32	28	519.7	Kyphosus azureus	zebraperch	Kazu090722	RNAlater_22C	RNAlater	TRUE	22	3	3w	21	Not applicable	2022-09-28	2022-10-31	88	1	33	98	108	109	1.9	1.91	1.9	2.52	2.5	2.49	105	1.90333	2.50333	2022-10-31	33	88	72
61	fish	1	fish_3	Kazu_090722_RNAlater_22C_6w	Kazu_090722	2022-09-07	MB quivira jetty south	32.7581	-117.245	1200	5	1450	14:50:00	2 hr 45 min	32	28	519.7	Kyphosus azureus	zebraperch	Kazu090722	RNAlater_22C	RNAlater	TRUE	22	6	6w	42	Not applicable	2022-10-19	2022-10-14	39	1	-5	474	704	991	1.83	1.76	1.81	2.32	2.21	2.29	723	1.8	2.27333	2022-10-14	-5	39	706
20	fish	6	fish_8	Mcal_091222_95etoh_22C_1w	Mcal_091222	2022-09-12	LJ childrens pool	32.8482	-117.278	1100	10	1520	15:20:00	4 hr 10 min	22	20	176.9	Medialuna californiensis	halfmoon	Mcal091222	95etoh_22C	95etoh	TRUE	22	1	1w	7	Not applicable	2022-09-19	2022-10-31	92	1	42	730	799	979	1.87	1.86	1.86	2.48	2.44	2.45	836	1.86333	2.45667	2022-10-31	42	92	350
50	fish	6	fish_8	Mcal_091222_95etoh_22C_3w	Mcal_091222	2022-09-12	LJ childrens pool	32.8482	-117.278	1100	10	1520	15:20:00	4 hr 10 min	22	20	176.9	Medialuna californiensis	halfmoon	Mcal091222	95etoh_22C	95etoh	TRUE	22	3	3w	21	Not applicable	2022-10-03	2022-10-14	36	1	11	677	846	902	1.86	1.85	1.85	2.33	2.31	2.3	808.333	1.85333	2.31333	2022-10-14	11	36	982
90	fish	6	fish_8	Mcal_091222_95etoh_22C_6w	Mcal_091222	2022-09-12	LJ childrens pool	32.8482	-117.278	1100	10	1520	15:20:00	4 hr 10 min	22	20	176.9	Medialuna californiensis	halfmoon	Mcal091222	95etoh_22C	95etoh	TRUE	22	6	6w	42	Not applicable	2022-10-24	2022-10-05	20	1	-19	225	262	304	1.86	1.87	1.86	2.32	2.33	2.31	263.667	1.86333	2.32	2022-10-14	-10	20	304
26	fish	6	fish_8	Mcal_091222_95etoh_4C_1w	Mcal_091222	2022-09-12	LJ childrens pool	32.8482	-117.278	1100	10	1520	15:20:00	4 hr 10 min	22	20	176.9	Medialuna californiensis	halfmoon	Mcal091222	95etoh_4C	95etoh	TRUE	4	1	1w	7	Not applicable	2022-09-19	2022-10-14	48	1	25	177	179	181	1.87	1.86	1.86	2.51	2.48	2.46	179	1.86333	2.48333	2022-10-14	25	48	228
56	fish	6	fish_8	Mcal_091222_95etoh_4C_3w	Mcal_091222	2022-09-12	LJ childrens pool	32.8482	-117.278	1100	10	1520	15:20:00	4 hr 10 min	22	20	176.9	Medialuna californiensis	halfmoon	Mcal091222	95etoh_4C	95etoh	TRUE	4	3	3w	21	Not applicable	2022-10-03	2022-10-04	7	1	1	28.1	134	370	1.82	1.75	1.79	1.3	1.95	2.13	177.367	1.78667	1.79333	2022-10-14	11	7	43
96	fish	6	fish_8	Mcal_091222_95etoh_4C_6w	Mcal_091222	2022-09-12	LJ childrens pool	32.8482	-117.278	1100	10	1520	15:20:00	4 hr 10 min	22	20	176.9	Medialuna californiensis	halfmoon	Mcal091222	95etoh_4C	95etoh	TRUE	4	6	6w	42	Not applicable	2022-10-24	2022-10-31	72	1	7	205	233	289	1.88	1.89	1.88	2.42	2.42	2.41	242.333	1.88333	2.41667	2022-10-31	7	72	149
72	fish	6	fish_8	Mcal_091222_none_-80C_0w	Mcal_091222	2022-09-12	LJ childrens pool	32.8482	-117.278	1100	10	1520	15:20:00	4 hr 10 min	22	20	176.9	Medialuna californiensis	halfmoon	Mcal091222	none_-80C	none	TRUE	-80	0	0w	0	Not applicable	2022-10-20	2022-10-14	42	1	-6	177	178	181	1.85	1.84	1.84	2.07	2.04	2.01	178.667	1.84333	2.04	2022-10-14	-6	42	210
14	fish	6	fish_8	Mcal_091222_RNAlater_22C_1w	Mcal_091222	2022-09-12	LJ childrens pool	32.8482	-117.278	1100	10	1520	15:20:00	4 hr 10 min	22	20	176.9	Medialuna californiensis	halfmoon	Mcal091222	RNAlater_22C	RNAlater	TRUE	22	1	1w	7	Not applicable	2022-09-19	2022-10-14	46	1	25	649	714	706	1.85	1.85	1.86	2.33	2.34	2.33	689.667	1.85333	2.33333	2022-10-14	25	46	564
44	fish	6	fish_8	Mcal_091222_RNAlater_22C_3w	Mcal_091222	2022-09-12	LJ childrens pool	32.8482	-117.278	1100	10	1520	15:20:00	4 hr 10 min	22	20	176.9	Medialuna californiensis	halfmoon	Mcal091222	RNAlater_22C	RNAlater	TRUE	22	3	3w	21	Not applicable	2022-10-03	2022-10-04	2	1	1	526	530	530	1.85	1.85	1.85	2.29	2.3	2.3	528.667	1.85	2.29667	2022-10-14	11	2	736
84	fish	6	fish_8	Mcal_091222_RNAlater_22C_6w	Mcal_091222	2022-09-12	LJ childrens pool	32.8482	-117.278	1100	10	1520	15:20:00	4 hr 10 min	22	20	176.9	Medialuna californiensis	halfmoon	Mcal091222	RNAlater_22C	RNAlater	TRUE	22	6	6w	42	Not applicable	2022-10-24	2022-10-31	71	1	7	433	465	843	1.86	1.85	1.87	2.36	2.35	2.51	580.333	1.86	2.40667	2022-10-31	7	71	69
23	fish	9	fish_1	Sjap_091222_95etoh_22C_1w	Sjap_091222	2022-09-12	SIO pier tank	32.8671	-117.257	1430	0.5	1530	15:30:00	60 min	25	23	139	Scomber japonicus	Pacific Chub mackerel	Sjap091222	95etoh_22C	95etoh	TRUE	22	1	1w	7	Not applicable	2022-09-19	2022-10-05	18	1	16	275	313	358	1.86	1.86	1.84	2.3	2.31	2.22	315.333	1.85333	2.27667	2022-10-14	25	18	284
53	fish	9	fish_1	Sjap_091222_95etoh_22C_3w	Sjap_091222	2022-09-12	SIO pier tank	32.8671	-117.257	1430	0.5	1530	15:30:00	60 min	25	23	139	Scomber japonicus	Pacific Chub mackerel	Sjap091222	95etoh_22C	95etoh	TRUE	22	3	3w	21	Not applicable	2022-10-03	2022-10-31	64	1	28	564	858	1017	1.85	1.89	1.88	2.28	2.49	2.52	813	1.87333	2.43	2022-10-31	28	64	598
93	fish	9	fish_1	Sjap_091222_95etoh_22C_6w	Sjap_091222	2022-09-12	SIO pier tank	32.8671	-117.257	1430	0.5	1530	15:30:00	60 min	25	23	139	Scomber japonicus	Pacific Chub mackerel	Sjap091222	95etoh_22C	95etoh	TRUE	22	6	6w	42	Not applicable	2022-10-24	2022-10-14	44	1	-10	194	196	205	1.85	1.86	1.85	2.37	2.36	2.27	198.333	1.85333	2.33333	2022-10-14	-10	44	252
29	fish	9	fish_1	Sjap_091222_95etoh_4C_1w	Sjap_091222	2022-09-12	SIO pier tank	32.8671	-117.257	1430	0.5	1530	15:30:00	60 min	25	23	139	Scomber japonicus	Pacific Chub mackerel	Sjap091222	95etoh_4C	95etoh	TRUE	4	1	1w	7	Not applicable	2022-09-19	2022-10-14	60	1	25	302	389	399	1.85	1.84	1.85	2.19	2.01	2.09	363.333	1.84667	2.09667	2022-10-14	25	60	330
59	fish	9	fish_1	Sjap_091222_95etoh_4C_3w	Sjap_091222	2022-09-12	SIO pier tank	32.8671	-117.257	1430	0.5	1530	15:30:00	60 min	25	23	139	Scomber japonicus	Pacific Chub mackerel	Sjap091222	95etoh_4C	95etoh	TRUE	4	3	3w	21	Not applicable	2022-10-03	2022-10-04	11	1	1	478	534	603	1.84	1.84	1.83	2.28	2.26	2.27	538.333	1.83667	2.27	2022-10-14	11	11	606
99	fish	9	fish_1	Sjap_091222_95etoh_4C_6w	Sjap_091222	2022-09-12	SIO pier tank	32.8671	-117.257	1430	0.5	1530	15:30:00	60 min	25	23	139	Scomber japonicus	Pacific Chub mackerel	Sjap091222	95etoh_4C	95etoh	TRUE	4	6	6w	42	Not applicable	2022-10-24	2022-10-31	90	1	7	237	263	306	1.88	1.87	1.86	2.4	2.4	2.35	268.667	1.87	2.38333	2022-10-31	7	90	168
75	fish	9	fish_1	Sjap_091222_none_-80C_0w	Sjap_091222	2022-09-12	SIO pier tank	32.8671	-117.257	1430	0.5	1530	15:30:00	60 min	25	23	139	Scomber japonicus	Pacific Chub mackerel	Sjap091222	none_-80C	none	TRUE	-80	0	0w	0	Not applicable	2022-10-20	2022-10-31	78	1	11	14.2	13.7	14.6	1.98	2.02	1.93	2.92	4.48	3.71	14.1667	1.97667	3.70333	2022-10-31	11	78	9.12
17	fish	9	fish_1	Sjap_091222_RNAlater_22C_1w	Sjap_091222	2022-09-12	SIO pier tank	32.8671	-117.257	1430	0.5	1530	15:30:00	60 min	25	23	139	Scomber japonicus	Pacific Chub mackerel	Sjap091222	RNAlater_22C	RNAlater	TRUE	22	1	1w	7	Not applicable	2022-09-19	2022-10-14	58	1	25	862	978	1034	1.85	1.84	1.85	2.27	2.27	2.3	958	1.84667	2.28	2022-10-14	25	58	504
47	fish	9	fish_1	Sjap_091222_RNAlater_22C_3w	Sjap_091222	2022-09-12	SIO pier tank	32.8671	-117.257	1430	0.5	1530	15:30:00	60 min	25	23	139	Scomber japonicus	Pacific Chub mackerel	Sjap091222	RNAlater_22C	RNAlater	TRUE	22	3	3w	21	Not applicable	2022-10-03	2022-10-04	6	1	1	708	773	804	1.8	1.84	1.84	1.9	2.23	2.18	761.667	1.82667	2.10333	2022-10-14	11	6	808
87	fish	9	fish_1	Sjap_091222_RNAlater_22C_6w	Sjap_091222	2022-09-12	SIO pier tank	32.8671	-117.257	1430	0.5	1530	15:30:00	60 min	25	23	139	Scomber japonicus	Pacific Chub mackerel	Sjap091222	RNAlater_22C	RNAlater	TRUE	22	6	6w	42	Not applicable	2022-10-24	2022-10-31	89	1	7	148	895	1930	1.99	1.77	1.73	1.84	2.38	2.21	991	1.83	2.14333	2022-10-31	7	89	133
24	fish	10	fish_2	Spol_091222_95etoh_22C_1w	Spol_091222	2022-09-12	SIO pier tank	32.8671	-117.257	1445	0.5	1530	15:30:00	45 min	17.4	17.2	38.8	Seriphus politus	queenfish	Spol091222	95etoh_22C	95etoh	TRUE	22	1	1w	7	Not applicable	2022-09-19	2022-10-05	24	1	16	405	472	501	1.85	1.85	1.84	2.28	2.3	2.27	459.333	1.84667	2.28333	2022-10-14	25	24	404
54	fish	10	fish_2	Spol_091222_95etoh_22C_3w	Spol_091222	2022-09-12	SIO pier tank	32.8671	-117.257	1445	0.5	1530	15:30:00	45 min	17.4	17.2	38.8	Seriphus politus	queenfish	Spol091222	95etoh_22C	95etoh	TRUE	22	3	3w	21	Not applicable	2022-10-03	2022-10-31	66	1	28	693	896	922	1.9	1.88	1.86	2.51	2.45	2.1	837	1.88	2.35333	2022-10-31	28	66	460
94	fish	10	fish_2	Spol_091222_95etoh_22C_6w	Spol_091222	2022-09-12	SIO pier tank	32.8671	-117.257	1445	0.5	1530	15:30:00	45 min	17.4	17.2	38.8	Seriphus politus	queenfish	Spol091222	95etoh_22C	95etoh	TRUE	22	6	6w	42	Not applicable	2022-10-24	2022-10-14	50	1	-10	272	277	668	1.87	1.87	1.76	2.37	2.34	1.56	405.667	1.83333	2.09	2022-10-14	-10	50	354
30	fish	10	fish_2	Spol_091222_95etoh_4C_1w	Spol_091222	2022-09-12	SIO pier tank	32.8671	-117.257	1445	0.5	1530	15:30:00	45 min	17.4	17.2	38.8	Seriphus politus	queenfish	Spol091222	95etoh_4C	95etoh	TRUE	4	1	1w	7	Not applicable	2022-09-19	2022-10-31	76	1	42	337	346	417	1.87	1.87	1.87	2.42	2.41	2.4	366.667	1.87	2.41	2022-10-31	42	76	135
60	fish	10	fish_2	Spol_091222_95etoh_4C_3w	Spol_091222	2022-09-12	SIO pier tank	32.8671	-117.257	1445	0.5	1530	15:30:00	45 min	17.4	17.2	38.8	Seriphus politus	queenfish	Spol091222	95etoh_4C	95etoh	TRUE	4	3	3w	21	Not applicable	2022-10-03	2022-10-14	37	1	11	67	69	123	1.84	1.85	1.83	2.27	2.36	2.24	86.3333	1.84	2.29	2022-10-14	11	37	104
100	fish	10	fish_2	Spol_091222_95etoh_4C_6w	Spol_091222	2022-09-12	SIO pier tank	32.8671	-117.257	1445	0.5	1530	15:30:00	45 min	17.4	17.2	38.8	Seriphus politus	queenfish	Spol091222	95etoh_4C	95etoh	TRUE	4	6	6w	42	Not applicable	2022-10-24	2022-10-31	96	1	7	383	414	430	1.87	1.86	1.86	2.33	2.32	2.32	409	1.86333	2.32333	2022-10-31	7	96	280
76	fish	10	fish_2	Spol_091222_none_-80C_0w	Spol_091222	2022-09-12	SIO pier tank	32.8671	-117.257	1445	0.5	1530	15:30:00	45 min	17.4	17.2	38.8	Seriphus politus	queenfish	Spol091222	none_-80C	none	TRUE	-80	0	0w	0	Not applicable	2022-10-20	2022-10-31	80	1	11	166	174	473	1.89	1.88	1.8	2.35	2.34	2.2	271	1.85667	2.29667	2022-10-31	11	80	123
18	fish	10	fish_2	Spol_091222_RNAlater_22C_1w	Spol_091222	2022-09-12	SIO pier tank	32.8671	-117.257	1445	0.5	1530	15:30:00	45 min	17.4	17.2	38.8	Seriphus politus	queenfish	Spol091222	RNAlater_22C	RNAlater	TRUE	22	1	1w	7	Not applicable	2022-09-19	2022-10-31	74	1	42	519	750	679	1.86	1.88	1.89	2.32	2.55	2.57	649.333	1.87667	2.48	2022-10-31	42	74	232
48	fish	10	fish_2	Spol_091222_RNAlater_22C_3w	Spol_091222	2022-09-12	SIO pier tank	32.8671	-117.257	1445	0.5	1530	15:30:00	45 min	17.4	17.2	38.8	Seriphus politus	queenfish	Spol091222	RNAlater_22C	RNAlater	TRUE	22	3	3w	21	Not applicable	2022-10-03	2022-10-14	32	1	11	513	600	660	1.85	1.84	1.86	2.3	2.29	2.34	591	1.85	2.31	2022-10-14	11	32	708
88	fish	10	fish_2	Spol_091222_RNAlater_22C_6w	Spol_091222	2022-09-12	SIO pier tank	32.8671	-117.257	1445	0.5	1530	15:30:00	45 min	17.4	17.2	38.8	Seriphus politus	queenfish	Spol091222	RNAlater_22C	RNAlater	TRUE	22	6	6w	42	Not applicable	2022-10-24	2022-10-31	95	1	7	323	856	1098	1.85	1.87	1.85	2.26	2.5	2.45	759	1.85667	2.40333	2022-10-31	7	95	1320
19	fish	5	fish_7	Tsym_091222_95etoh_22C_1w	Tsym_091222	2022-09-12	SIO pier tank	32.8671	-117.257	1515	0.5	1530	15:30:00	15 min	12.5	11.5	14.1	Trachurus symmetricus	jack mackerel	Tsym091222	95etoh_22C	95etoh	TRUE	22	1	1w	7	Not applicable	2022-09-19	2022-10-31	86	1	42	436	541	604	1.86	1.84	1.82	2.27	2.2	2.16	527	1.84	2.21	2022-10-31	42	86	218
49	fish	5	fish_7	Tsym_091222_95etoh_22C_3w	Tsym_091222	2022-09-12	SIO pier tank	32.8671	-117.257	1515	0.5	1530	15:30:00	15 min	12.5	11.5	14.1	Trachurus symmetricus	jack mackerel	Tsym091222	95etoh_22C	95etoh	TRUE	22	3	3w	21	Not applicable	2022-10-03	2022-10-14	34	1	11	536	890	1001	1.85	1.86	1.85	2.3	2.33	2.34	809	1.85333	2.32333	2022-10-14	11	34	1180
89	fish	5	fish_7	Tsym_091222_95etoh_22C_6w	Tsym_091222	2022-09-12	SIO pier tank	32.8671	-117.257	1515	0.5	1530	15:30:00	15 min	12.5	11.5	14.1	Trachurus symmetricus	jack mackerel	Tsym091222	95etoh_22C	95etoh	TRUE	22	6	6w	42	Not applicable	2022-10-24	2022-10-05	14	1	-19	574	589	608	1.85	1.85	1.84	2.28	2.27	2.29	590.333	1.84667	2.28	2022-10-14	-10	14	852
25	fish	5	fish_7	Tsym_091222_95etoh_4C_1w	Tsym_091222	2022-09-12	SIO pier tank	32.8671	-117.257	1515	0.5	1530	15:30:00	15 min	12.5	11.5	14.1	Trachurus symmetricus	jack mackerel	Tsym091222	95etoh_4C	95etoh	TRUE	4	1	1w	7	Not applicable	2022-09-19	2022-10-05	30	1	16	396	445	452	1.86	1.85	1.86	2.3	2.31	2.19	431	1.85667	2.26667	2022-10-14	25	30	444
55	fish	5	fish_7	Tsym_091222_95etoh_4C_3w	Tsym_091222	2022-09-12	SIO pier tank	32.8671	-117.257	1515	0.5	1530	15:30:00	15 min	12.5	11.5	14.1	Trachurus symmetricus	jack mackerel	Tsym091222	95etoh_4C	95etoh	TRUE	4	3	3w	21	Not applicable	2022-10-03	2022-10-31	68	1	28	676	850	870	1.83	1.89	1.89	2.26	2.55	2.59	798.667	1.87	2.46667	2022-10-31	28	68	532
95	fish	5	fish_7	Tsym_091222_95etoh_4C_6w	Tsym_091222	2022-09-12	SIO pier tank	32.8671	-117.257	1515	0.5	1530	15:30:00	15 min	12.5	11.5	14.1	Trachurus symmetricus	jack mackerel	Tsym091222	95etoh_4C	95etoh	TRUE	4	6	6w	42	Not applicable	2022-10-24	2022-10-14	56	1	-10	246	267	273	1.86	1.87	1.86	2.42	2.41	2.41	262	1.86333	2.41333	2022-10-14	-10	56	300
71	fish	5	fish_7	Tsym_091222_none_-80C_0w	Tsym_091222	2022-09-12	SIO pier tank	32.8671	-117.257	1515	0.5	1530	15:30:00	15 min	12.5	11.5	14.1	Trachurus symmetricus	jack mackerel	Tsym091222	none_-80C	none	TRUE	-80	0	0w	0	Not applicable	2022-10-20	2022-10-14	40	1	-6	131	143	162	1.86	1.86	1.85	2.49	2.47	2.45	145.333	1.85667	2.47	2022-10-14	-6	40	159
13	fish	5	fish_7	Tsym_091222_RNAlater_22C_1w	Tsym_091222	2022-09-12	SIO pier tank	32.8671	-117.257	1515	0.5	1530	15:30:00	15 min	12.5	11.5	14.1	Trachurus symmetricus	jack mackerel	Tsym091222	RNAlater_22C	RNAlater	TRUE	22	1	1w	7	Not applicable	2022-09-19	2022-10-05	28	1	16	835	737	936	1.83	1.84	1.84	2.29	2.32	2.3	836	1.83667	2.30333	2022-10-14	25	28	340
43	fish	5	fish_7	Tsym_091222_RNAlater_22C_3w	Tsym_091222	2022-09-12	SIO pier tank	32.8671	-117.257	1515	0.5	1530	15:30:00	15 min	12.5	11.5	14.1	Trachurus symmetricus	jack mackerel	Tsym091222	RNAlater_22C	RNAlater	TRUE	22	3	3w	21	Not applicable	2022-10-03	2022-10-31	67	1	28	642	880	781	1.83	1.65	1.9	2.28	1.46	2.57	767.667	1.79333	2.10333	2022-10-31	28	67	234
83	fish	5	fish_7	Tsym_091222_RNAlater_22C_6w	Tsym_091222	2022-09-12	SIO pier tank	32.8671	-117.257	1515	0.5	1530	15:30:00	15 min	12.5	11.5	14.1	Trachurus symmetricus	jack mackerel	Tsym091222	RNAlater_22C	RNAlater	TRUE	22	6	6w	42	Not applicable	2022-10-24	2022-10-14	55	1	-10	443	737	957	1.83	1.83	1.83	2.26	2.28	2.21	712.333	1.83	2.25	2022-10-14	-10	55	>
32	plant	NaN	NaN	Mesc-t0ET	Mesc2019-0475-1001	2022-09-12	Botanical gardens	33.0533	-117.281	NaN	NaN	NaN	NaN	NaN	NaN	NaN	NaN	Manihot esculenta	cassava	Mesc2019-0475-1001	95etoh_4C	95etoh	TRUE	4	0.024	0w	0.17	21118	1900-01-00	1900-01-00		1		798.7	769.2	776.4	1.81	1.82	1.82	2.28	2.28	2.28	781.433	1.81667	2.28				552
33	plant	NaN	NaN	Mesc-t2ET	Mesc2019-0475-1001	2022-09-12	Botanical gardens	33.0533	-117.281	NaN	NaN	NaN	NaN	NaN	NaN	NaN	NaN	Manihot esculenta	cassava	Mesc2019-0475-1001	95etoh_4C	95etoh	TRUE	4	0.289	2d	2	13684	1900-01-00	1900-01-00		1		560	778.8	1138.5	2	1.96	1.89	2.28	2.34	2.3	825.767	1.95	2.30667				374
34	plant	NaN	NaN	Mesc-t7ET	Mesc2019-0475-1001	2022-09-12	Botanical gardens	33.0533	-117.281	NaN	NaN	NaN	NaN	NaN	NaN	NaN	NaN	Manihot esculenta	cassava	Mesc2019-0475-1001	95etoh_4C	95etoh	TRUE	4	1	1w	7	16515	1900-01-00	1900-01-00		1		886	847.7	834.9	1.9	1.9	1.91	2.35	2.36	2.38	856.2	1.90333	2.36333				650
35	plant	NaN	NaN	Mesc-t21ET	Mesc2019-0475-1001	2022-09-12	Botanical gardens	33.0533	-117.281	NaN	NaN	NaN	NaN	NaN	NaN	NaN	NaN	Manihot esculenta	cassava	Mesc2019-0475-1001	95etoh_4C	95etoh	TRUE	4	3	3w	21	13910	1900-01-00	1900-01-00		1		1250.3	1109.2	1125.2	1.91	1.92	1.92	2.01	1.99	1.97	1161.57	1.91667	1.99				492
5	plant	NaN	NaN	Mesc-t0LN	Mesc2019-0475-1001	2022-09-12	Botanical gardens	33.0533	-117.281	NaN	NaN	NaN	NaN	NaN	NaN	NaN	NaN	Manihot esculenta	cassava	Mesc2019-0475-1001	none_-80C	none	TRUE	-80	0	0w	0	24337	1900-01-00	1900-01-00		1		1516.7	1440	1651.1	1.82	1.82	1.82	2.28	2.28	2.29	1535.93	1.82	2.28333				274
21	plant	NaN	NaN	Mesc-t0RN	Mesc2019-0475-1001	2022-09-12	Botanical gardens	33.0533	-117.281	NaN	NaN	NaN	NaN	NaN	NaN	NaN	NaN	Manihot esculenta	cassava	Mesc2019-0475-1001	RNAlater_22C	RNAlater	TRUE	22	0.024	0w	0.17	22513	1900-01-00	1900-01-00		1		1179.5	1212.4	1339.1	1.81	1.81	1.81	2.33	2.32	2.3	1243.67	1.81	2.31667				840
22	plant	NaN	NaN	Mesc-t2RN	Mesc2019-0475-1001	2022-09-12	Botanical gardens	33.0533	-117.281	NaN	NaN	NaN	NaN	NaN	NaN	NaN	NaN	Manihot esculenta	cassava	Mesc2019-0475-1001	RNAlater_22C	RNAlater	TRUE	22	0.289	2d	2	5064	1900-01-00	1900-01-00		1		2247.1	2175.7	2344.4	2.06	2.06	2.06	2.28	2.28	2.29	2255.73	2.06	2.28333				568
23	plant	NaN	NaN	Mesc-t7RN	Mesc2019-0475-1001	2022-09-12	Botanical gardens	33.0533	-117.281	NaN	NaN	NaN	NaN	NaN	NaN	NaN	NaN	Manihot esculenta	cassava	Mesc2019-0475-1001	RNAlater_22C	RNAlater	TRUE	22	1	1w	7	4389	1900-01-00	1900-01-00		1		883.4	905.7	920.9	1.86	1.85	1.85	2.29	2.27	2.3	903.333	1.85333	2.28667				642
24	plant	NaN	NaN	Mesc-t21RN	Mesc2019-0475-1001	2022-09-12	Botanical gardens	33.0533	-117.281	NaN	NaN	NaN	NaN	NaN	NaN	NaN	NaN	Manihot esculenta	cassava	Mesc2019-0475-1001	RNAlater_22C	RNAlater	TRUE	22	3	3w	21	1852	1900-01-00	1900-01-00		1		779.3	984.3	1255	1.86	1.86	1.86	1.99	2.08	2.1	1006.2	1.86	2.05667				181
38	plant	NaN	NaN	Ptor-t0ET	Ptor912-Wns3	2022-09-12	Windansea Beach	32.8316	-117.282	NaN	NaN	NaN	NaN	NaN	NaN	NaN	NaN	Phyllospadix torreyi	Torreys surfgrass	Ptor912-Wns1	95etoh_4C	95etoh	TRUE	4	0.024	0w	0.17	3175	1900-01-00	1900-01-00		1		55.5	54.8	59.6	2	2	1.93	2.32	2.32	2.15	56.6333	1.97667	2.26333				17.4
39	plant	NaN	NaN	Ptor-t2ET	Ptor912-Wns3	2022-09-12	Windansea Beach	32.8316	-117.282	NaN	NaN	NaN	NaN	NaN	NaN	NaN	NaN	Phyllospadix torreyi	Torreys surfgrass	Ptor912-Wns1	95etoh_4C	95etoh	TRUE	4	0.289	2d	2	6184	1900-01-00	1900-01-00		1		31.5	38.4	50.4	1.78	1.78	1.78	1.95	2.07	2.1	40.1	1.78	2.04				10.7
40	plant	NaN	NaN	Ptor-t7ET	Ptor912-Wns3	2022-09-12	Windansea Beach	32.8316	-117.282	NaN	NaN	NaN	NaN	NaN	NaN	NaN	NaN	Phyllospadix torreyi	Torreys surfgrass	Ptor912-Wns1	95etoh_4C	95etoh	TRUE	4	1	1w	7	6515	1900-01-00	1900-01-00		1		41.3	39.7	44.4	1.89	1.89	1.87	1.82	1.88	1.75	41.8	1.88333	1.81667				31.8
41	plant	NaN	NaN	Ptor-t21ET	Ptor912-Wns3	2022-09-12	Windansea Beach	32.8316	-117.282	NaN	NaN	NaN	NaN	NaN	NaN	NaN	NaN	Phyllospadix torreyi	Torreys surfgrass	Ptor912-Wns1	95etoh_4C	95etoh	TRUE	4	3	3w	21	4045	1900-01-00	1900-01-00		1		73.8	74.5	75.5	2.64	2.59	2.61	0.85	0.85	0.85	74.6	2.61333	0.85				13.6
13	plant	NaN	NaN	Ptor-t0LN	Ptor912-Wns1	2022-09-12	Windansea Beach	32.8316	-117.282	NaN	NaN	NaN	NaN	NaN	NaN	NaN	NaN	Phyllospadix torreyi	Torreys surfgrass	Ptor912-Wns1	none_-80C	none	TRUE	-80	0.024	0w	0.17	4140	1900-01-00	1900-01-00		1		235.3	2.31	234.4	2.11	2.12	2.12	2.33	2.41	2.38	157.337	2.11667	2.37333				34.2
26	plant	NaN	NaN	Ptor-t0RN	Ptor912-Wns2	2022-09-12	Windansea Beach	32.8316	-117.282	NaN	NaN	NaN	NaN	NaN	NaN	NaN	NaN	Phyllospadix torreyi	Torreys surfgrass	Ptor912-Wns1	RNAlater_22C	RNAlater	TRUE	22	0.024	0w	0.17	24012	1900-01-00	1900-01-00		1		161.7	165.3	176.9	1.97	1.96	1.93	2.28	2.26	2.22	167.967	1.95333	2.25333				85
27	plant	NaN	NaN	Ptor-t2RN	Ptor912-Wns2	2022-09-12	Windansea Beach	32.8316	-117.282	NaN	NaN	NaN	NaN	NaN	NaN	NaN	NaN	Phyllospadix torreyi	Torreys surfgrass	Ptor912-Wns1	RNAlater_22C	RNAlater	TRUE	22	0.289	2d	2	9680	1900-01-00	1900-01-00		1		25.9	24.9	47.3	1.74	1.81	1.8	2.14	2.22	2.17	32.7	1.78333	2.17667				8.11
_	plant	NaN	NaN	Ptor-t7RN	Ptor912-Wns3	2022-09-12	Windansea Beach	32.8316	-117.282	NaN	NaN	NaN	NaN	NaN	NaN	NaN	NaN	Phyllospadix torreyi	Torreys surfgrass	Ptor912-Wns1	RNAlater_22C	RNAlater	FALSE	22	1	1w	7	Not applicable	1900-01-00	1900-01-00		0		6.8	6.9	6.4	2.23	2.06	2.18	0.76	0.74	0.8	6.7	2.15667	0.766667				2.24
_	plant	NaN	NaN	Ptor-t21RN	Ptor912-Wns3	2022-09-12	Windansea Beach	32.8316	-117.282	NaN	NaN	NaN	NaN	NaN	NaN	NaN	NaN	Phyllospadix torreyi	Torreys surfgrass	Ptor912-Wns1	RNAlater_22C	RNAlater	FALSE	22	3	3w	21	Not applicable	1900-01-00	1900-01-00		0		0	0	0	0	0	0	0	0	0	0	0	0				0
28	plant	NaN	NaN	Sbic-t0ET	SbicGH1739	2022-09-12	Salk Greenhouses	33.0556	-117.284	NaN	NaN	NaN	NaN	NaN	NaN	NaN	NaN	Sorghum bicolor	sorghum	SbicGH1739	95etoh_4C	95etoh	TRUE	4	0.024	0w	0.17	17379	1900-01-00	1900-01-00		1		50.8	52.3	57.6	1.82	1.81	1.77	2.03	2.06	1.93	53.5667	1.8	2.00667				39
29	plant	NaN	NaN	Sbic-t2ET	SbicGH1739	2022-09-12	Salk Greenhouses	33.0556	-117.284	NaN	NaN	NaN	NaN	NaN	NaN	NaN	NaN	Sorghum bicolor	sorghum	SbicGH1739	95etoh_4C	95etoh	TRUE	4	0.289	2d	2	7725	1900-01-00	1900-01-00		1		1023	993.1	994.5	2.07	2.08	2.08	2.29	2.3	2.29	1003.53	2.07667	2.29333				224
30	plant	NaN	NaN	Sbic-t7ET	SbicGH1739	2022-09-12	Salk Greenhouses	33.0556	-117.284	NaN	NaN	NaN	NaN	NaN	NaN	NaN	NaN	Sorghum bicolor	sorghum	SbicGH1739	95etoh_4C	95etoh	TRUE	4	1	1w	7	8650	1900-01-00	1900-01-00		1		393.2	392.4	398.3	2.02	2.02	2.02	2.28	2.3	2.29	394.633	2.02	2.29				155
31	plant	NaN	NaN	Sbic-t21ET	SbicGH1739	2022-09-12	Salk Greenhouses	33.0556	-117.284	NaN	NaN	NaN	NaN	NaN	NaN	NaN	NaN	Sorghum bicolor	sorghum	SbicGH1739	95etoh_4C	95etoh	TRUE	4	3	3w	21	9115	1900-01-00	1900-01-00		1		121.2	122.8	132.9	2.19	2.19	2.11	1.31	1.3	1.31	125.633	2.16333	1.30667				52
1	plant	NaN	NaN	Sbic-t0LN	SbicGH1739	2022-09-12	Salk Greenhouses	33.0556	-117.284	NaN	NaN	NaN	NaN	NaN	NaN	NaN	NaN	Sorghum bicolor	sorghum	SbicGH1739	none_-80C	none	TRUE	-80	0.024	0w	0.17	19208	1900-01-00	1900-01-00		1		106	107.2	133	1.81	1.81	1.79	2.2	2.22	2.14	115.4	1.80333	2.18667				85.8
17	plant	NaN	NaN	Sbic-t0RN	SbicGH1739	2022-09-12	Salk Greenhouses	33.0556	-117.284	NaN	NaN	NaN	NaN	NaN	NaN	NaN	NaN	Sorghum bicolor	sorghum	SbicGH1739	RNAlater_22C	RNAlater	TRUE	22	0.024	0w	0.17	22525	1900-01-00	1900-01-00		1		352.7	289.4	313	1.83	1.84	1.83	2.27	2.26	2.29	318.367	1.83333	2.27333				234
18	plant	NaN	NaN	Sbic-t2RN	SbicGH1739	2022-09-12	Salk Greenhouses	33.0556	-117.284	NaN	NaN	NaN	NaN	NaN	NaN	NaN	NaN	Sorghum bicolor	sorghum	SbicGH1739	RNAlater_22C	RNAlater	TRUE	22	0.289	2d	2	4049	1900-01-00	1900-01-00		1		1252.7	1248.1	1212.1	2.1	2.09	2.09	2.32	2.31	2.3	1237.63	2.09333	2.31				256
19	plant	NaN	NaN	Sbic-t7RN	SbicGH1739	2022-09-12	Salk Greenhouses	33.0556	-117.284	NaN	NaN	NaN	NaN	NaN	NaN	NaN	NaN	Sorghum bicolor	sorghum	SbicGH1739	RNAlater_22C	RNAlater	TRUE	22	1	1w	7	3548	1900-01-00	1900-01-00		1		146.2	147.7	150.2	1.87	1.88	1.87	1.89	1.91	1.87	148.033	1.87333	1.89				126
20	plant	NaN	NaN	Sbic-t21RN	SbicGH1739	2022-09-12	Salk Greenhouses	33.0556	-117.284	NaN	NaN	NaN	NaN	NaN	NaN	NaN	NaN	Sorghum bicolor	sorghum	SbicGH1739	RNAlater_22C	RNAlater	TRUE	22	3	3w	21	2910	1900-01-00	1900-01-00		1		158.1	174.8	154.7	2.23	2.15	2.19	1.1	1.19	1.15	162.533	2.19	1.14667				41.1
36	plant	NaN	NaN	Zmar-t0ET	Zmar912-Mar3	2022-09-12	Mission Bay, Mariner's Cove	32.7612	-117.247	NaN	NaN	NaN	NaN	NaN	NaN	NaN	NaN	Zostera marina	common eelgrass	Zmar912-Mar	95etoh_4C	95etoh	TRUE	4	0.024	0w	0.17	6660	1900-01-00	1900-01-00		1		410.3	407.5	408.3	2.12	2.12	2.11	2.42	2.43	2.41	408.7	2.11667	2.42				76
37	plant	NaN	NaN	Zmar-t2ET	Zmar912-Mar3	2022-09-12	Mission Bay, Mariner's Cove	32.7612	-117.247	NaN	NaN	NaN	NaN	NaN	NaN	NaN	NaN	Zostera marina	common eelgrass	Zmar912-Mar	95etoh_4C	95etoh	TRUE	4	0.289	2d	2	5556	1900-01-00	1900-01-00		1		96.2	96.4	98.4	1.91	1.91	1.9	1.98	1.94	1.88	97	1.90667	1.93333				23.2
_	plant	NaN	NaN	Zmar-t7ET	Zmar912-Mar3	2022-09-12	Mission Bay, Mariner's Cove	32.7612	-117.247	NaN	NaN	NaN	NaN	NaN	NaN	NaN	NaN	Zostera marina	common eelgrass	Zmar912-Mar	95etoh_4C	95etoh	FALSE	4	1	1w	7	Not applicable	1900-01-00	1900-01-00		1		11.5	11.5	11.9	1.99	2.07	2.04	0.53	0.55	0.56	11.6333	2.03333	0.546667				6.9
_	plant	NaN	NaN	Zmar-t21ET	Zmar912-Mar3	2022-09-12	Mission Bay, Mariner's Cove	32.7612	-117.247	NaN	NaN	NaN	NaN	NaN	NaN	NaN	NaN	Zostera marina	common eelgrass	Zmar912-Mar	95etoh_4C	95etoh	FALSE	4	3	3w	21	Not applicable	1900-01-00	1900-01-00		1		32.2	34.3	33.8	4.9	4.36	4.35	0.47	0.48	0.48	33.4333	4.53667	0.476667				1
9	plant	NaN	NaN	Zmar-t0LN	Zmar912-Mar1	2022-09-12	Mission Bay, Mariner's Cove	32.7612	-117.247	NaN	NaN	NaN	NaN	NaN	NaN	NaN	NaN	Zostera marina	common eelgrass	Zmar912-Mar	none_-80C	none	TRUE	-80	0.024	0w	0.17	12490	1900-01-00	1900-01-00		1		315	319.6	333.1	2.05	2.05	2.03	2.43	2.41	2.37	322.567	2.04333	2.40333				128
25	plant	NaN	NaN	Zmar-t0RN	Zmar912-Mar2	2022-09-12	Mission Bay, Mariner's Cove	32.7612	-117.247	NaN	NaN	NaN	NaN	NaN	NaN	NaN	NaN	Zostera marina	common eelgrass	Zmar912-Mar	RNAlater_22C	RNAlater	TRUE	22	0.024	0w	0.17	13078	1900-01-00	1900-01-00		1		1180.5	1142.8	1196.3	2.14	2.13	2.12	2.44	2.44	2.43	1173.2	2.13	2.43667				139
_	plant	NaN	NaN	Zmar-t2RN	Zmar912-Mar3	2022-09-12	Mission Bay, Mariner's Cove	32.7612	-117.247	NaN	NaN	NaN	NaN	NaN	NaN	NaN	NaN	Zostera marina	common eelgrass	Zmar912-Mar	RNAlater_22C	RNAlater	FALSE	22	0.289	2d	2	Not applicable	1900-01-00	1900-01-00		0		4.3	5.2	2.2	1.98	2.05	2.05	0.31	0.33	0.3	3.9	2.02667	0.313333				0.92
_	plant	NaN	NaN	Zmar-t7RN	Zmar912-Mar3	2022-09-12	Mission Bay, Mariner's Cove	32.7612	-117.247	NaN	NaN	NaN	NaN	NaN	NaN	NaN	NaN	Zostera marina	common eelgrass	Zmar912-Mar	RNAlater_22C	RNAlater	FALSE	22	1	1w	7	Not applicable	1900-01-00	1900-01-00		0		5.6	4.9	5.3	2.51	2.49	2.53	0.23	0.21	0.22	5.26667	2.51	0.22				1.3
_	plant	NaN	NaN	Zmar-t21RN	Zmar912-Mar3	2022-09-12	Mission Bay, Mariner's Cove	32.7612	-117.247	NaN	NaN	NaN	NaN	NaN	NaN	NaN	NaN	Zostera marina	common eelgrass	Zmar912-Mar	RNAlater_22C	RNAlater	FALSE	22	3	3w	21	Not applicable	1900-01-00	1900-01-00		0		0	0	0	0	0	0	0	0	0	0	0	0				0
[truncated: 39 more columns]

## Sheet: SD3
sample_type	DNA_treatment		q_total_ug	nd_cv	q_cv	femto_mean_bp	femto_1_10k	femto_10k_25k	femto_25k_50k	femto_50k_100k	femto_100k_1M	femto_50k_1M
fish	none	P value	0.9496	0.1192	0.34	0.125	0.3717	0.889	0.8444	0.8922	0.0934	0.2483
n=90		P value summary	ns	ns	ns	ns	ns	ns	ns	ns	ns	ns
		Spearman r	-0.006758	0.1654	0.1017	-0.1629	0.09528	0.01492	0.02098	0.01449	-0.1779	-0.1229
plant	none	P value	0.0402	0.2091	0.231	<0.0001	<0.0001	0.0002	0.0205	<0.0001	0.0005	<0.0001
n=29		P value summary	*	ns	ns	****	****	***	*	****	***	****
		Spearman r	0.3833	0.2404	0.2296	0.7433	-0.8276	-0.6305	0.4282	0.6713	0.608	0.7069

## Sheet: SD4
Supplementary Table 4. Sequencing yield across various minimal read lengths of 50 kb and 100 kb
Deepseq		Sample storage conditions			Sequencing metrics of full run			Reads greater than 50 kb				Reads greater than 100 kb				Assembly
RunID	Species	solvent	temperature	weeks	Total bases (Mb)	Total Reads	N50 (kb)	% of data	Mb	% of reads	reads	% of data	Mb	% of reads	reads	N50
R000-487	Mesc	none	-80 C	0	40798	1836727	38.684	35.461	14467.4	11.0717	203356	5.48209	2236.59	1.00957	18543	16.5
R000-488	Mesc	RNAlater	4 C	3	28716.3	8963349	6.165	0.767362	220.358	0.0396392	3553	0.0256565	7.36761	0.000658236	59	0.4
R000-489	Mesc	95 EtOH	4 C	3	44803.8	5023696	24.095	15.8281	7091.6	2.1561	108316	1.14721	513.995	0.0854948	4295	10.4
R000-498+504	Sbic	95 EtOH	4 C	3	52250.2	9555555	12.7	11.3535	5932.25	0.934158	89264	0.876967	458.217	0.0400709	3829	5.9
R000-475	Kazu	none	-80 C	0	21320.2	971571	54.366	53.3349	11371.1	13.7347	133442	20.3769	4344.39	3.4579	33596	21.8
R000-472	Kazu	95 EtOH	22 C	6	25459.9	2261350	20.504	6.48027	1649.87	1.20508	27251	0.141443	36.0112	0.0140624	318	13.8
R000-476	Kazu	RNAlater	22 C	6	8370.23	926109	15.12	1.51737	127.007	0.236041	2186	0.0192359	1.61009	0.0015117	14	5.1
R000-473	Gnig	95 EtOH	22 C	6	28376.5	4936492	15.224	1.48825	422.311	0.145306	7173	0.0152826	4.33666	0.000790035	39	9.7
R000-474	Mcal	95 EtOH	22 C	6	43520.4	9089031	9.754	1.81996	792.055	0.143866	13076	0.0441567	19.2172	0.00183738	167	6.5
* Sbic sample stored at 95 EtOH at 4C for 3 weeks was sequenced on two separate runs.
The combined total bases and total reads are displayed.

## Sheet: SD5
Size (bp)	Size n	F6: Mcal	F1: Gnig	B7: Kazu-LN	H6: Kazu-ET	F3: Kazu-RN	G5: Mesc-t21LN	H1: Mesc-t21RN	H3: Mesc-t21ET	H2: Sbic-t21ET
2	1	2752.6	1303.39	4714.08	2645.33	-37.1367	2000.47	1448.08	2321.98	1746.92
3.91	2	1934.56	901.831	3350.09	1784.61	-55.7433	1429.62	958.99	1715.48	1189.1
5.81	3	1279.12	585.221	2240.99	1199.95	-74.3	966.26	606.06	1180.43	785.83
7.72	4	881.19	398.244	1553.82	882.31	-92.71	665.63	407.33	827.83	554.39
9.62	5	682.1	310.534	1211.86	735.33	-111.007	500.31	314.98	652.17	438.44
11.53	6	595.34	274.757	1070.61	682.8	-129.373	415.94	274.87	592.07	380.08
13.44	7	569.66	262.031	1028.96	683.42	-147.913	370.38	254.38	582.6	349.18
15.34	8	579.5	262.99	1036.76	704.05	-166.473	343.84	242.43	577.85	337.59
17.25	9	600.04	273.959	1058.54	708.48	-184.87	332.03	239.5	556.53	342.57
19.15	10	602.89	286.524	1003.75	671.33	-203.18	335.49	246.13	519.2	355.89
21.06	11	569.56	288.428	893.707	592.87	-221.657	350.58	255.67	476.56	363.65
22.97	12	502.38	272.223	754.8	495.31	-240.297	366.3	256.32	435.77	353.5
24.87	13	420.15	241.024	620.296	403.84	-258.837	368.93	239.98	396.08	322.53
26.78	14	343.2	205.198	510.323	331.07	-268.033	349.99	208.24	354.33	278.62
28.68	15	281.52	174.034	426.462	275.89	-277.23	310.82	170.12	311.21	233.97
30.59	16	234.29	150.668	359.788	231.64	-295.687	260.73	135.42	271.68	197.26
32.5	17	196.64	132.951	302.09	193.74	-314.273	211.08	109.5	240.77	170.72
34.4	18	165.05	117.187	250.903	162.03	-332.903	170.04	91.96	219.92	152.07
36.31	19	138.58	101.199	208.624	138.31	-351.527	140.31	78.67	206.53	137.88
38.21	20	117.49	85.316	178.126	123.01	-370.09	120.02	65.47	196.18	125.79
40.12	21	101.75	71.295	159.103	113.88	-388.56	93.07	50.89	190.84	115.22
42.03	22	83.22	60.522	147.883	107.3	-407.017	80.54	36	185.49	106.76
43.93	23	77.23	53.291	139.536	100.63	-425.587	67.31	22.65	173.53	100.85
45.84	24	71.29	48.853	130.526	93.34	-444.277	54.8	12.19	161.34	97
47.74	25	65.23	43.12	120.428	86.16	-462.993	45.04	8.71	150.37	94.32
49.65	26	59.54	40.327	111.401	79.97	-481.643	39.05	5.24	141.4	92.06
51.56	27	54.65	37.499	105.825	75.26	-500.193	61.99	1.48	134.6	89.68
53.46	28	50.78	34.629	0	71.99	-518.677	61.8	0	129.92	87.08
55.37	29	47.7	31.822	2.584	69.93	-537.117	62.23	0	127	84.86
57.27	30	45.04	29.596	6.834	68.91	-555.533	62.89	0.57	131.95	79.04
59.18	31	42.46	28.539	12.716	65.76	-573.993	63.97	2.84	131.88	73.22
61.09	32	39.47	28.329	20.757	65.71	-592.55	65.83	6.3	134.4	74.23
62.99	33	35.72	28.112	31.382	66.14	-611.107	68.95	11.35	140.97	77.03
64.9	34	31.86	27.517	44.353	67.75	-629.583	73.89	19.65	152.41	80.87
66.8	35	28.93	26.663	58.752	70.56	-648.087	80.76	32.64	168.8	85.24
68.71	36	27.22	25.627	73.236	73.93	-666.717	89.09	50.45	189.84	89.92
70.62	37	26.38	24.563	87.091	77.28	0	98.32	72.34	214.34	95.11
72.52	38	26.1	23.709	100.181	82.71	0	108.38	97.58	239.82	101.45
74.43	39	25.99	23.142	111.996	84.42	0.1	119.85	125.56	264.33	108.96
76.33	40	25.48	23.002	121.788	85.18	0.236667	133.87	155.25	288.24	115.72
78.24	41	24.49	23.38	129.727	84.96	0.416667	151.3	185.04	313.42	118.99
80.15	42	23.49	23.877	136.68	84.14	0.646667	171.68	213.65	341.7	118.08
82.05	43	22.71	23.954	143.225	83.19	0.846667	193.18	240.48	373.91	115.06
83.96	44	21.91	23.597	149.651	82.38	0.906667	213.79	264.6	409.03	112.16
85.86	45	20.68	22.932	156.179	81.94	0.966667	232.15	284.92	444.19	109.64
87.77	46	18.69	21.805	162.843	81.73	1.06333	247.77	301.22	475.89	106.19
89.68	47	16.12	20.293	169.473	81.21	1.25667	261.32	313.66	501	100.5
91.58	48	13.7	18.893	182.342	80.1	1.75333	274.69	322.11	517.78	92.41
93.49	49	12.14	17.997	188.122	78.84	2.96333	290.02	326.94	526.49	83.07
95.4	50	11.74	17.563	192.627	77.92	5.55	308.11	329.49	529.04	74.02
97.3	51	12.34	17.29	195.347	77.21	10.4633	328.25	330.72	528.02	66.37
99.21	52	13.13	16.982	196.537	76.53	18.8433	348.97	330.3	525.57	60.53
101.11	53	12.97	16.688	196.537	75.87	32.53	368.39	327.62	521.49	56.12
103.02	54	11.42	16.506	195.007	74.96	56.72	384.55	322.91	512.37	52.32
104.93	55	9.26	16.464	191.607	73.55	105.1	396.26	317.02	494.36	48.55
106.83	56	7.92	16.443	186.728	71.89	202.823	403.81	310.42	466.59	44.79
108.74	57	7.71	16.149	181.067	70.18	376.75	408.81	302.84	432.13	41.2
110.64	58	7.38	15.302	174.573	68.32	627.56	413.68	294.13	396.86	37.76
112.55	59	5.84	14.147	167.059	66.45	900.45	420.32	284.78	366.64	34.46
114.46	60	3.47	13.279	158.831	64.87	1091.54	428.82	275.41	344.12	31.22
116.36	61	1.57	13.083	150.382	63.43	1109.35	438.04	266.07	327.83	27.78
118.27	62	1.06	13.468	141.95	61.83	947.877	446.9	256.5	314.15	24.07
120.17	63	1.84	13.916	134.028	60.23	693.843	454.45	246.58	299.69	20.5
122.08	64	2.99	13.685	127.092	59.15	456.713	459.81	236.21	282.7	17.42
123.99	65	3.49	12.544	120.734	58.64	296.983	465.27	225.33	272.84	14.81
125.89	66	3.06	11.144	113.866	58.12	214.14	467.73	214.44	262.99	12.67
127.8	67	2.11	10.192	106.165	57.16	179.397	470.52	204.45	241.18	10.98
129.7	68	0.62	9.744	91.171	55.93	167.52	472.9	195.61	218.55	9.5
131.61	69	0.39	9.583	85.187	54.62	166.543	473.88	187.32	196.89	8.14
133.52	70	14.16	9.59	80.291	53.29	171.667	472.52	178.95	177.71	6.98
135.42	71	13.06	9.429	75.888	52.05	177.627	467.99	170.31	161.51	5.99
137.33	72	11.32	8.659	71.74	51.08	177.617	460.31	161.37	147.85	5.07
139.23	73	10.38	7.553	67.83	50.31	172.513	450.6	152.4	135.92	4.24
141.14	74	11.55	6.867	63.546	49.46	167.413	440.03	144.14	125.19	3.61
143.05	75	13.68	6.944	58.31	48.34	148.49	429.27	136.74	115.53	3.17
144.95	76	14.71	7.532	52.479	47.22	126.503	418.62	129.56	106.96	2.79
146.86	77	14	8.253	46.699	46.44	106.727	408.45	122.38	99.62	2.44
148.76	78	12.82	8.988	41.463	45.83	91.03	398.92	119.08	93.6	2.17
150.67	79	12.19	8.561	37.094	44.84	78.4933	390	115.77	88.48	1.94
152.58	80	11.9	7.742	33.116	43.51	67.6333	382.06	110.01	83.63	1.57
154.48	81	11.87	6.818	28.696	42.35	57.74	375.93	104.69	78.95	1.01
156.39	82	12.44	6.034	24.174	41.5	49.0033	371.93	99.64	74.74	0.41
158.29	83	13.11	5.614	20.179	40.7	41.9933	369.23	95.02	71.03	0
160.2	84	12.83	5.684	16.32	39.9	37.04	366.51	90.72	67.73	0
162.11	85	11.91	6.055	11.866	39.28	34.0833	363.28	86.78	64.84	0.3
164.01	86	11.76	6.482	7.055	38.93	32.72	360.15	83.8	62.38	1.02
165.92	87	13.19	6.72	2.822	38.63	32.2667	357.95	83.17	60.36	2.07
167.82	88	15.55	6.426	1.394	38	32.0267	356.8	83.43	58.73	3.4
169.73	89	17.56	5.432	5.967	37.17	31.6633	356.05	84.4	57.22	5.24
171.64	90	18.46	4.13	15.062	36.8	31.2067	354.93	87.19	55.59	7.84
173.54	91	18.22	3.108	30.43	37.17	30.8267	353.55	93.53	53.97	9.58
175.45	92	17.63	2.541	54.604	37.98	30.8	352.65	104.2	52.81	11.31
177.35	93	17.97	2.31	90.763	39.31	31.39	352.43	118.66	52.28	15.7
179.26	94	19.62	2.45	142.256	42.07	32.5467	352.61	136.36	52.24	20.63
181.17	95	22.1	2.849	211.599	47.84	34.04	353.16	157.86	52.7	25.24
183.07	96	25.56	3.031	299.761	58.87	35.8733	354.24	184.21	53.95	28.9
184.98	97	30.86	2.695	408.969	78.35	38.26	355.77	215.71	56.03	31.31
186.88	98	38.18	1.904	547.502	110.5	41.2033	357.69	251.79	58.6	32.04
188.79	99	46.94	0.973	730.694	158.9	44.35	360.58	291.95	61.19	30.68
190.7	100	57.01	0.273	972.077	221.74	47.3633	365.53	336.06	63.59	27.41
192.6	101	69.15	0	1259.87	286.99	50.2033	373.51	383.63	66.13	23.14
194.51	102	83.33	0	1531.53	334.98	52.8567	384.95	434.1	69.63	19.25
196.41	103	97.29	0.126	1684.65	350.29	54.01	399.79	487.97	74.89	16.72
198.32	104	107.72	0.378	1640.01	332.47	55.1633	418.04	547.53	82.54	15.55
200.23	105	112.78	0.581	1409.08	294.37	56.9767	440.11	616.7	94.16	15.27
202.13	106	112.65	0.616	1093.18	250.81	58.18	466.78	701.01	113.23	15.64
204.04	107	108.11	0.784	602.378	210.54	58.5867	499.56	809.28	145.3	16.4
205.94	108	99.56	1.561	473.11	176.5	58.0333	541.48	955.98	197.64	17.27
207.85	109	87.45	2.968	390.167	148.89	56.6733	676.15	1153.64	237	18.14
209.76	110	73.1	4.564	332.435	126.94	55.1067	789.6	1382.29	276.36	18.99
211.66	111	58.72	5.705	288.558	109.7	54.07	956.99	1558.24	380.06	19.54
213.57	112	46.68	6.23	252.926	96.26	53.9167	1195.71	1570.3	494.22	19.66
215.47	113	38.56	6.993	223.737	85.87	54.4267	1498.94	1386.59	591.46	19.46
217.38	114	30.9	9.485	201.178	77.91	55.15	1813.72	1101.26	640.64	18.84
219.29	115	27.08	15.029	184.263	71.92	55.7767	2053.43	844.55	624.98	17.67
221.19	116	23.29	24.717	170.306	67.55	56.1767	2150.6	675.78	555.72	16.23
223.1	117	21.49	38.829	157.59	61.83	56.22	2103.16	579.83	464.75	14.96
225	118	21.06	54.39	146.914	59.95	55.7033	1967.78	523.1	382.38	13.86
226.91	119	19.1	64.386	139.23	58.63	54.5967	1813.89	484.57	322.67	12.66
228.82	120	14.63	63.07	133.331	57.34	53.11	1686.61	455	284.63	11.23
230.72	121	9.7	51.954	127.347	55.84	51.46	1600.06	430.51	260.53	9.78
232.63	122	6.46	37.856	120.802	54.4	49.6833	1547.23	409.31	242.21	8.61
234.53	123	5.16	26.236	114.716	53.19	47.8467	1511.42	390.54	224.01	7.84
236.44	124	4.9	18.62	110.33	52.42	46.1433	1476.2	373.72	203.65	7.27
238.35	125	5.02	14.322	107.831	52.57	44.7367	1432.97	358.41	181.59	6.49
240.25	126	5.27	12.173	106.573	53.56	43.62	1383.34	344.57	159.75	5.54
242.16	127	5.33	11.186	104.839	54.51	42.7033	1335.29	332.9	140.15	4.83
244.06	128	4.94	10.605	104.839	55.04	41.8833	1296.72	323.78	123.86	4.45
245.97	129	4.28	9.807	106.896	55.93	40.99	1272.06	316.27	110.73	4.09
247.88	130	3.59	7.588	110.636	57.86	39.8433	1261.64	312.51	100.19	3.76
249.78	131	2.8	7.357	114.172	60.46	38.4	1260.93	308.75	92	3.48
251.69	132	1.83	7.707	116.688	63.05	36.75	1262.17	300.9	85.8	2.97
253.59	133	0.87	7.966	118.983	65.58	35.89	1259.21	293.54	80.87	2.33
255.5	134	0.18	7.861	121.397	68.4	35.0333	1250.98	286.97	76.72	2.1
257.41	135	0	7.532	123.114	71.74	33.3567	1239.76	281.01	73.29	2.29
259.31	136	0.22	7.084	123.658	75.64	31.7867	1227.23	275.82	70.38	2.37
261.22	137	0.87	6.489	123.284	79.84	30.3267	1212.33	271.43	67.67	2.07
263.12	138	1.26	5.74	122.179	83.82	28.92	1193.11	267.22	65.05	1.68
265.03	139	1.21	4.998	120.632	87.55	27.6333	1169.65	262.76	62.5	1.53
266.94	140	1.43	4.459	119.068	91.5	26.5667	1144.07	258.43	60.07	1.45
268.84	141	2.67	4.123	117.436	95.7	25.6233	1119.1	254.62	57.92	1.1
270.75	142	4.35	3.871	115.43	99.54	24.62	1097.75	250.96	55.9	0.54
272.65	143	5.15	3.703	113.118	102.55	23.5367	1082.97	246.92	53.69	0.16
274.56	144	5.01	3.724	110.483	104.82	22.5267	1076.35	242.64	51.44	0.13
276.47	145	4.82	3.829	107.032	106.61	21.72	1077.13	238.79	49.67	0.23
278.37	146	4.57	3.738	102.697	107.98	21.0633	1082.41	235.82	48.69	0.15
280.28	147	3.85	3.353	93.755	108.9	20.38	1088.42	233.45	48.41	0
282.19	148	3.14	2.989	90.134	109.32	19.6733	1091.8	231.22	48.23	0.32
284.09	149	3.34	3.143	86.955	109.27	19.1	1090.26	228.74	47.67	1.04
286	150	4.55	3.871	84.405	109.03	18.6367	1083.34	225.71	46.9	1.83
287.9	151	5.56	4.529	83.113	109.04	18.1533	1072.47	222.14	46.14	2.36
289.81	152	5.14	4.452	82.841	109.53	17.7167	1059.98	218.54	45.24	2.47
291.72	153	3.76	3.822	82.127	110.36	17.4133	1037	215.29	44.79	2.57
293.62	154	2.88	3.388	79.934	111.17	17.16	1028.2	212.32	44.34	2.53
295.53	155	2.87	3.605	76.976	111.79	16.91	1021.88	209.44	43.95	2.36
297.43	156	3.23	4.298	74.715	112.33	16.7433	1017.95	206.56	44	2.21
299.34	157	3.79	4.865	73.27	112.81	16.6867	1015.98	203.46	43.96	2.18
301.25	158	4.49	4.879	71.451	112.96	16.77	1015.85	199.98	43.45	2.3
303.15	159	5.21	4.34	68.646	112.73	17.0467	1017.33	196.49	42.43	2.57
305.06	160	6.55	3.528	65.416	112.45	17.5433	1019.49	193.34	41.22	3.01
306.96	161	6.55	3.031	62.866	112.32	18.3067	1021.22	189.89	40.34	3.5
308.87	162	6.19	3.395	61.557	112.45	19.6367	1022.65	185.29	39.94	3.88
310.78	163	5.84	4.277	61.115	112.87	20.9333	1025.22	180.04	39.73	4.15
312.68	164	5.39	4.802	61.438	113.15	22.23	1030.03	175.44	39.27	4.34
314.59	165	4.95	4.571	62.441	112.86	27.16	1036.28	172	38.28	4.39
316.49	166	5.1	3.878	61.047	112.39	35.5467	1041.55	169.26	36.94	4.34
318.4	167	5.71	3.241	58.293	112.4	47.5567	1043.17	166.79	35.81	4.31
320.31	168	5.91	3.052	55.777	112.91	60.9233	1040.16	164.39	35.19	4.38
322.21	169	5.58	3.339	53.533	113.48	70.8367	1034.03	161.87	34.92	4.63
324.12	170	5.47	3.654	51.289	113.79	72.6667	1027.02	158.96	34.61	5.14
326.02	171	5.61	3.64	49.232	113.65	65.5367	1019.64	155.54	34.03	5.59
327.93	172	4.88	3.493	47.107	113.13	53.0267	1011.25	151.99	33.17	5.65
329.84	173	2.83	3.514	44.336	112.68	40.18	1002	148.89	32.24	5.42
331.74	174	0.75	3.675	41.225	112.65	30.0667	993.12	145.99	31.46	5.33
333.65	175	0	3.927	38.981	112.8	23.03	985.78	142.49	30.93	5.58
335.55	176	0.64	4.298	37.859	112.7	18.1367	980.62	138.35	30.58	5.99
337.46	177	1.63	4.669	36.992	112.24	14.5433	978.15	134.37	30.23	6.14
339.37	178	2.22	4.753	35.819	111.66	11.8167	978.34	131.12	29.77	5.85
341.27	179	2.19	4.599	34.527	111.12	9.7	979.79	128.16	29.17	5.43
343.18	180	2.13	4.774	33.456	110.7	8.02667	980.13	124.6	28.5	5.14
345.08	181	2.87	5.481	32.776	110.54	6.71	977.31	120.42	27.68	4.86
346.99	182	3.86	6.055	32.555	110.69	5.65667	970.15	116.65	26.49	4.54
348.9	183	3.73	5.39	32.895	110.92	4.77667	958.66	115.17	25.15	4.32
350.8	184	2.64	4.879	33.541	110.88	4.01667	944.54	113.7	24.21	4.33
352.71	185	1.92	4.781	33.558	110.25	3.32667	930.8	110.96	23.78	4.44
354.61	186	2.19	5.11	31.484	108.86	2.66667	920.35	108.06	23.36	4.54
356.52	187	3.04	5.271	30.532	106.85	2.07333	914.24	105.17	22.36	4.67
358.43	188	3.54	4.613	29.648	104.63	1.68	911.02	102.29	20.83	4.88
360.33	189	2.93	3.178	28.611	102.5	1.55	907.94	99.22	19.43	5.13
362.24	190	1.47	1.477	27.591	100.56	1.56667	902.64	95.81	18.49	5.4
364.14	191	0.12	0.224	27.013	98.83	1.57	893.67	91.69	17.73	5.61
366.05	192	0	0	27.183	97.44	1.48667	880.58	86.57	16.74	5.72
367.96	193	1.9	0.553	27.642	96.42	1.41	864.19	81.41	15.5	5.84
369.86	194	6.03	0.931	27.676	95.49	1.33	846.52	77.6	14.38	5.97
371.77	195	10.59	0.798	27.115	94.3	1.18667	830.08	74.95	13.61	6
373.67	196	13.57	0.574	26.078	91.43	1.11667	816.69	72.31	13.1	5.76
375.58	197	14.54	0.637	25.058	89.84	1.05333	797.92	69.59	12.86	5.03
377.49	198	14.49	0.945	24.888	88.03	0.966667	790.36	67.29	12.62	4.07
379.39	199	14.46	1.281	25.789	85.98	0.953333	783.65	64.73	11.82	3.59
381.3	200	14.54	1.344	26.996	83.8	1.09333	777.54	60.87	10.5	3.86
383.2	201	14.32	0.987	27.812	81.69	1.38667	771.09	56.02	8.96	4.31
385.11	202	13.81	0.525	28.101	79.71	1.73667	763.65	51.54	7.81	4.29
387.02	203	13.33	0.413	27.88	77.75	1.93667	755.43	48.16	7.38	3.76
388.92	204	12.92	0.819	27.064	75.64	1.87667	746.85	45.5	7.31	3.31
390.83	205	12.64	1.68	25.721	73.51	1.74667	737.93	42.87	7.04	3.21
392.73	206	12.46	2.499	22.253	71.76	1.78333	728.46	40.27	6.41	2.98
394.64	207	11.9	2.45	21.335	70.36	1.94333	718.51	38.25	5.57	2.28
396.55	208	11.34	1.491	21.454	68.9	2.05333	708.29	36.94	4.84	1.57
398.45	209	11.32	0.665	21.947	67.26	2.14667	697.8	35.68	4.41	1.34
400.36	210	11.41	0.693	22.066	65.61	2.35667	687.08	33.77	4.02	1.28
402.26	211	10.69	1.176	21.216	64.03	2.63667	676.68	31.02	3.43	1
404.17	212	9.22	1.442	19.142	62.54	2.83	667.39	27.69	2.91	0.91
406.08	213	8.83	1.435	16.575	61.27	2.89333	659.53	24.34	2.63	1.13
407.98	214	11.23	1.414	14.875	60.14	2.86333	652.75	21.7	2.31	1.34
409.89	215	14.64	1.407	14.382	58.85	2.77667	646.7	20.15	1.63	1.83
411.79	216	14.86	1.225	14.161	57.29	2.66333	641.06	19.5	0.98	1.97
413.7	217	11.12	0.756	13.532	55.55	2.53333	634.87	19.29	1.13	1.98
415.61	218	7.34	0.224	12.852	53.7	2.36667	626.95	18.99	2.06	2.31
417.51	219	6.87	0	12.614	51.69	2.16667	617.19	18.08	2.9	3.07
419.42	220	9.37	0.091	12.648	49.52	1.97	606.75	16.33	3	3.59
421.32	221	12.3	0.308	12.019	47.26	1.79	596.76	13.92	2.5	3.2
423.23	222	13.08	0.651	10.064	45.27	1.68	587.31	11.12	1.87	2.14
425.14	223	10.66	1.078	7.429	44.03	1.57	577.95	7.96	1.47	1.21
427.04	224	6.46	1.344	5.202	43.39	1.26667	568.59	4.67	1.4	0.97
428.95	225	3.16	1.33	3.196	42.35	0.886667	559.4	2.14	1.52	1.39
430.85	226	2.56	1.344	3.689	40.35	0.54	550.45	1.06	1.56	1.93
432.76	227	4.7	1.687	4.845	37.92	0.336667	541.65	0.99	1.39	2.03
434.67	228	8.12	2.114	5.389	35.81	0.286667	532.96	0.88	1.18	1.74
436.57	229	10.9	2.058	4.573	34.02	0.286667	524.63	0	1.15	1.49
438.48	230	12.15	1.54	3.315	32.27	0.243333	517.04	0	1.26	1.57
440.38	231	12.41	1.288	2.788	30.59	0.12	510.02	0	1.32	1.91
442.29	232	12.65	1.778	2.584	29.04	0	502.9	0	1.25	2.19
444.2	233	13.52	2.548	1.581	27.22	0.03	495.22	0	1.29	2.13
446.1	234	15.29	2.737	0	24.87	0.233333	486.99	0	1.61	1.64
448.01	235	17.14	1.414	0	22.38	0.406667	478.07	0	1.93	1.02
449.91	236	17.35	1.568	0	20.27	0.423333	468.33	0	1.74	0.84
451.82	237	15.16	2.548	0	18.5	0.35	458.35	0	0.97	1.23
453.73	238	12.3	3.311	0	16.84	0.29	449.35	0	0.18	1.6
455.63	239	11.39	3.248	0	15.43	0.23	442.2	0	0	1.3
457.54	240	13.4	2.968	0	14.42	0.116667	436.56	0	0.57	0.54
459.44	241	17.26	3.206	0	13.57	0	426.06	0	1	0
461.35	242	21.07	3.71	0.289	12.54	0.02	420.59	0	1.44	0
463.26	243	23.1	3.92	0.561	11.16	0.213333	414.86	0	1.95	0.35
465.16	244	22.37	3.948	1.122	9.53	0.436667	408.47	0	1.83	0.61
467.07	245	18.91	4.144	2.822	7.97	0.533333	400.93	0	1.4	0.61
468.98	246	13.97	4.536	2.601	6.7	0.506667	391.93	0	1.19	0.68
470.88	247	9.91	4.942	2.669	5.57	0.433333	381.48	0	1.44	1.1
472.79	248	8.77	5.229	4.097	4.44	0.296667	370.1	0	1.94	1.61
474.69	249	10.39	5.495	5.848	3.47	0.1	358.88	0	2.24	1.81
476.6	250	12.53	6.062	6.409	2.84	0	348.85	0	2.25	1.63
478.51	251	13.03	6.965	5.95	2.41	0.11	340.2	0	2.21	1.31
480.41	252	9.82	7.476	5.576	1.96	0.226667	332.38	-8.79	2.31	0.93
482.32	253	8.32	7	5.967	1.47	0.34	324.91	-18.83	2.41	0.41
484.22	254	7.87	5.985	7.038	0.98	0.486667	317.55	-30.41	2.28	0
486.13	255	9.05	5.271	8.228	0.46	0.55	310.26	-42.28	2.07	0
488.04	256	11.29	5.068	8.891	0	0.62	303.21	-53.21	2.28	0.17
489.94	257	12.49	5.18	8.738	0	0.626667	296.66	-63.17	3.16	0.3
491.85	258	10.92	5.432	8.092	0.02	0.49	290.77	-72.63	4.51	0
493.75	259	7.45	5.502	7.497	0.19	0.34	285.41	-81.76	5.88	0
495.66	260	5.56	5.11	7.259	0.18	0.353333	279.83	-90.7	6.9	0
497.57	261	7.51	4.494	7.378	0	0.473333	273.25	-100.07	7.72	0
499.47	262	10.82	4.27	7.82	0	0.49	265.91	-110.62	8.58	0
501.38	263	11.32	4.641	8.296	0.41	0.35	258.78	-122.26	9.07	0
503.28	264	8.96	5.061	8.313	1.12	0.19	252.52	-133.76	8.75	0
505.19	265	7.34	4.851	6.783	1.58	0.113333	247.01	-144.27	7.94	0
507.1	266	8.08	4.011	5.95	1.82	0.14	242	-154.01	7.34	0
509	267	8.91	2.982	5.185	2.25	0.256667	237.42	-163.27	7.27	0
510.91	268	7.3	2.254	4.709	3.05	0.413333	233.11	-172.09	7.58	0
512.81	269	3.71	2.233	4.845	3.87	0.543333	228.62	-180.99	7.74	0
514.72	270	0.63	2.961	5.032	4.16	0.576667	223.76	-190.27	7.36	0
516.63	271	0	3.885	4.046	3.93	0.476667	218.46	-199.41	6.74	0
518.53	272	0.27	4.473	2.006	3.83	0.323333	212.4	-208.12	6.64	0
520.44	273	0.91	4.69	0.323	4.31	0.25	205.77	-217.05	7.18	0
522.34	274	0.77	4.578	0	5.06	0.32	199.95	-226.63	7.7	0
524.25	275	0	4.242	0.935	6.04	0.413333	196.04	-236.7	7.88	-0.01
526.16	276	0	4.095	2.38	6.65	0.39	193.57	-247.36	8.14	0
528.06	277	0	4.578	3.315	7.42	0.266667	191.27	-258.73	8.8	-0.04
529.97	278	0	5.523	3.315	8.28	0.203333	188.66	-269.89	9.57	-0.04
531.87	279	0	6.279	3.094	9.15	0.3	186.07	-279.87	9.9	-0.13
533.78	280	0	6.58	3.621	9.78	0.44	183.65	-288.94	9.57	-0.52
535.69	281	0	6.727	4.59	10.1	0.456667	181.25	-298.02	8.99	-0.93
537.59	282	0	6.944	4.947	10.26	0.413333	178.97	-307.72	8.61	-0.88
539.5	283	0	7.105	4.981	10.36	0.37	176.92	-317.99	8.69	-0.68
541.4	284	0	7.098	6.069	10.54	0.316667	174.75	-328.14	9.34	-0.97
543.31	285	0	7.035	5.763	11.14	0.303333	171.85	-337.47	10.22	-1.49
545.22	286	0	7.049	4.437	12.24	0.266667	164.28	-346.04	10.45	-1.6
547.12	287	-1.26	7.245	2.601	13.28	0.253333	160.87	-354.49	10.68	-1.34
549.03	288	-3.31	7.966	0.952	13.65	0.253333	157.98	-359.02	10.57	-1.19
550.93	289	-6.42	8.386	0.136	13.54	0.196667	155.5	-363.54	10.34	-1.34
552.84	290	-8.63	8.806	0.527	13.63	0.116667	153.44	-373.25	10.18	-1.51
554.75	291	-7.47	8.799	1.853	13.98	0.0866667	151.54	-382.78	9.81	-1.44
556.65	292	-3.63	8.274	3.145	14.3	0.08	149.5	-391.78	9.43	-1.28
558.56	293	-0.54	7.798	4.029	14.73	0.04	147.53	-401.09	9.57	-1.31
560.46	294	0	7.777	4.998	15.53	0	145.81	-411.19	10.18	-1.35
562.37	295	0	8.064	5.899	16.49	0	143.79	-421.77	10.76	-0.9
564.28	296	-1.77	8.19	5.508	17.2	0.06	141.2	-432.55	11.3	0
566.18	297	-10.26	7.812	3.587	17.56	0.11	138.48	-443.02	11.92	0
568.09	298	-10.73	7.287	1.411	17.81	0.153333	135.76	-452.36	12.44	0
569.99	299	-7.63	7.392	0.085	18.12	0.28	132.79	-460.46	12.75	0
571.9	300	-4.58	8.078	0	18.49	0.513333	129.9	-468.31	13.05	0
573.81	301	-3.84	8.533	0.935	18.82	0.743333	127.62	-476.83	13.49	0
575.71	302	-4.11	8.449	2.669	19.24	0.903333	125.88	-486.38	13.75	0
577.62	303	-3.72	8.372	4.301	19.81	1.01	124.38	-497.16	13.46	0
579.52	304	-3.67	8.715	5.134	20.28	1.05333	122.93	-508.87	12.72	0
581.43	305	-5.65	9.212	4.794	20.43	1.00333	121.22	-520.55	11.95	0
583.34	306	-8.43	9.373	4.488	20.42	0.936667	118.97	-531.55	11.58	0
585.24	307	-9	9.1	4.947	20.46	0.986667	116.38	-542.04	11.68	0
587.15	308	-6.53	8.764	6.528	20.6	1.15667	113.95	-552.19	11.83	0
589.05	309	-3.57	8.512	7.973	21.06	1.33667	111.89	-562.14	11.67	0
590.96	310	-3.32	7.952	7.752	21.84	1.47667	110.08	-572.46	11.3	0
592.87	311	-6.81	6.727	6.392	22.56	1.64667	108.33	-583.48	11.01	0
594.77	312	-12.3	5.089	5.338	23.24	1.75667	106.31	-594.63	10.81	0
596.68	313	-17.41	3.528	4.862	24.23	1.86333	103.83	-605.15	10.53	0
598.58	314	-21.49	2.45	4.522	25.46	2.00667	101.06	-614.8	10.06	0
600.49	315	-24.79	2.058	4.182	26.46	1.95	98.43	-623.71	9.4	0
602.4	316	-26.25	2.156	3.74	27.08	1.75	96.25	-632.56	8.55	0
604.3	317	-24.77	2.212	3.145	27.52	1.57667	94.31	-642.4	7.9	0
606.21	318	-21.82	2.009	2.244	28.11	1.53667	92.18	-653.45	7.85	0
608.11	319	-19.98	1.799	0.918	28.96	1.62333	89.78	-664.54	8.06	0
610.02	320	-19.85	1.834	0	29.89	1.74	87.34	-674.29	7.89	0
611.93	321	-20.01	2.114	0.748	30.61	1.77667	85.12	-682.85	7.21	0
613.83	322	-18.7	2.422	2.04	31.13	1.68667	83.24	-691.48	6.34	0
615.74	323	-15.07	2.471	2.788	31.78	1.48	81.69	-700.83	5.71	0
617.64	324	-9.87	2.261	0	32.91	1.24333	80.35	-710.68	5.59	0
619.55	325	-5.53	1.96	-1.122	34.62	1.10333	79.19	-721.16	5.9	0
621.46	326	-4.2	1.715	-1.598	36.79	1.11333	78.29	-732.52	6.13	0
623.36	327	-5.17	1.722	-1.19	39.45	1.16667	77.29	-744.22	5.76	0
625.27	328	-5.91	2.051	-0.663	42.8	1.14667	75.71	-755.32	4.77	0
627.17	329	-5.85	2.45	-1.326	46.51	1.01	73.8	-765.53	3.63	0
629.08	330	-6.29	2.45	-3.825	49.67	0.766667	71.1	-775.27	3.22	0
630.99	331	-7.55	1.911	-7.378	51.79	0.5	70	-785.2	2.8	0
632.89	332	-9.19	1.519	-10.404	53.29	0.32	69.03	-795.56	2.21	0
634.8	333	-11.04	1.911	-12.648	54.83	0.3	68.52	-806.17	1.58	0
636.7	334	-12.14	2.751	-14.892	56.65	0.403333	68.12	-816.97	0.77	0
638.61	335	-11.39	3.276	-17	58.89	0.45	67.33	-827.95	0	0
640.52	336	-9.42	3.283	-18.479	61.66	0.303333	66.31	-838.5	0	0
642.42	337	-7.83	3.122	-19.533	64.8	0.0666667	65.47	-848.1	0.29	0
644.33	338	-7.57	3.017	-20.145	68.08	0	64.79	-857.12	0.61	0
646.23	339	-8.53	2.954	-19.924	71.54	0.11	64.23	-866.46	0.48	0
648.14	340	-9.05	2.982	-19.125	75.05	0.253333	63.57	-871.5	0.22	0
650.05	341	-7.08	3.297	-18.496	78.27	0.41	62.43	-876.54	0.24	0
651.95	342	-3.1	3.605	-18.598	81.2	0.52	60.99	-887.02	0.35	0
653.86	343	-0.86	3.535	-22.304	84.12	0.633333	59.99	-897.03	0.34	0
655.77	344	-3.77	3.234	-25.33	87.11	0.783333	59.63	-905.91	0.49	0
657.67	345	-5.13	3.304	-27.948	90.16	0.7	59.35	-914.09	1.07	0
659.58	346	-3.79	3.997	-30.005	93.39	0.47	58.69	-922.78	2	0
661.48	347	-2.81	5.068	-31.773	96.72	0.28	57.73	-932.62	2.84	0
663.39	348	-4.22	6.097	-33.116	99.91	0.213333	56.51	-943.05	3.15	0
665.3	349	-6.06	6.783	-33.762	103.06	0.246667	54.99	-952.96	2.95	0
667.2	350	-5.9	7.154	-33.626	106.4	0.276667	53.52	-961.78	2.68	0
669.11	351	-3.49	7.434	-32.742	109.62	0.173333	52.61	-970	2.56	0
671.01	352	-0.56	7.686	-31.926	112.44	0.0166667	52.21	-978.4	2.62	0
672.92	353	0	7.847	-32.385	118.63	0	51.71	-987.38	2.87	0
674.83	354	-2.82	7.917	-34.272	122.46	0.04	50.71	-997.32	3.23	0
676.73	355	-6.95	7.749	-36.618	126.26	0.01	49.39	-1008.28	3.55	0
678.64	356	-8.74	7.301	-38.335	129.19	0	48.33	-1019.37	3.85	0
680.54	357	-7.24	6.916	-38.845	131.09	0.19	47.95	-1029.56	3.95	0
682.45	358	-3.89	6.979	-38.998	133.13	0.48	48.27	-1038.91	3.66	0
684.36	359	-1.04	7.392	-40.154	136.26	0.59	48.78	-1048.3	3.34	0
686.26	360	-0.49	7.749	-42.092	140.03	0.44	48.8	-1058.26	3.46	0
688.17	361	-1.79	7.826	-43.163	143.65	0.236667	47.93	-1068.43	3.94	0
690.07	362	-2.96	7.784	-42.772	146.92	0.163333	46.43	-1078	4.34	0
691.98	363	-3.58	7.952	-41.378	149.85	0.203333	44.89	-1086.64	4.39	0
693.89	364	-5.39	8.358	-41.701	152.03	0.236667	0	-1095	4.26	0
695.79	365	0	8.708	-42.279	153	0.24	-1.1	-1104.09	4.21	0
697.7	366	-2.34	8.953	-42.381	153.27	0.303333	-2.55	-1114.09	4.2	0
699.6	367	-0.45	9.205	-42.313	154.12	0.436667	-4.26	-1124.23	4.11	0
701.51	368	3.15	9.317	-43.146	156.15	0.516667	-5.95	-1133.55	4	0
703.42	369	4.06	0	-45.577	158.75	0.49	-7.32	-1141.96	3.96	0
705.32	370	1.57	-0.539	-49.504	161.13	0.476667	-8.14	-1150.25	4.12	0
707.23	371	-2.18	-0.931	-53.754	162.95	0.55	-8.57	-1159.33	4.49	0.02
709.13	372	-5.08	-1.092	-56.78	164.12	0.623333	-9.06	-1169.68	4.64	0.14
711.04	373	-5.74	-1.295	-57.851	164.79	0.906667	-9.91	-1181.18	3.98	0.18
712.95	374	-4.61	-1.869	-57.256	165.22	1.18333	-12.32	-1193.17	3.22	0.31
714.85	375	-3.6	-2.562	-55.624	165.44	1.34	-13.31	-1204.63	2.47	0.64
716.76	376	-3.77	-2.772	-53.992	165.14	1.44	-13.9	-1214.68	0.87	0.9
718.66	377	-4.71	-2.506	-53.295	164.14	1.52667	-14.4	-1223.39	0	0.98
720.57	378	-5.67	-2.415	-53.652	0	1.52	-15.37	-1231.6	0.3	1.18
722.48	379	-5.98	-2.891	-54.672	0.35	1.36	-17.01	-1240.16	0.95	1.51
724.38	380	-5.03	-3.584	-55.964	1.24	1.18333	-19.05	-1249.71	1.41	1.74
726.29	381	-2.68	-3.955	-57.171	1.58	1.16	-20.86	-1260.61	1.49	1.93
728.19	382	-0.17	-4.032	-57.851	0.46	1.3	-22.22	-1272.41	1.3	2.32
730.1	383	0.2	-4.263	-58.072	-1.68	1.48	-23.59	-1284.01	1.07	2.71
732.01	384	-2.14	-4.592	-59.058	-3.66	1.61	-25.15	-1294.49	1.09	2.89
733.91	385	-4.61	-4.69	-60.537	-4.97	1.60667	-26.31	-1303.85	1.43	2.88
735.82	386	-4.31	-4.641	-62.118	-5.87	1.46667	-26.44	-1312.81	1.76	2.72
737.72	387	-1.19	-4.83	-63.971	-6.83	1.33333	-25.78	-1321.9	1.67	2.37
739.63	388	2.58	-5.229	-65.654	-8.41	1.34333	-25.36	-1331.31	1.15	1.9
741.54	389	8.45	-5.523	-66.317	-10.73	1.42	-25.89	-1341.19	0.69	1.44
743.44	390	9.16	-5.747	-65.96	-13.13	1.4	-26.99	-1351.5	0.77	1.03
745.35	391	7.43	-6.153	-65.569	-14.94	1.24333	-28.01	-1361.94	1.22	0.78
747.25	392	6.19	-6.678	-65.875	-16.43	1.08	-28.8	-1372.14	1.25	0.81
749.16	393	7.49	-7.189	-66.317	-18.52	1.05667	-29.57	-1376.91	0.6	0.89
751.07	394	8.92	-7.007	-66.011	-21.47	1.13333	-30.58	-1381.68	0	0.87
752.97	395	8	-6.678	-65.552	-24.53	1.18667	-31.92	-1390.62	0.16	0.93
754.88	396	5.61	-6.44	-66.062	-27.13	1.17333	-33.33	-1399.83	0.84	1.22
756.78	397	3.59	-6.349	-67.252	-29.6	1.12	-34.35	-1410.01	1.26	1.29
758.69	398	2.58	-6.342	-67.796	-32.19	1.07667	-34.78	-1420.64	1.19	1.35
760.6	399	2.37	-6.503	-67.235	-34.64	1.11667	-34.89	-1430.85	0.87	0.94
762.5	400	1.94	-6.867	-66.368	-37.05	1.21333	-35.11	-1440.77	0.43	0.26
764.41	401	-0.39	-7.294	-66.062	-40.06	1.23	-35.67	-1450.82	0	0
766.31	402	-5.84	-7.616	-67.252	-43.48	1.25	-36.33	-1460.61	0	0.28
768.22	403	-13.51	-7.868	-69.377	-46.27	1.19	-36.76	-1469.61	0.68	1.04
770.13	404	-21.02	-8.204	-71.995	-48.38	1.11	-36.86	-1478.06	1.63	1.91
772.03	405	-26.87	-8.645	-73.542	-51.01	1.02	-37.03	-1486.32	2.29	2.46
773.94	406	-30.29	-8.974	-73.61	-54.88	0.89	-37.92	-1494.56	2.45	2.5
775.84	407	-29.82	-8.925	-73.168	-59.32	0.783333	-39.6	-1502.92	1.94	2.34
777.75	408	-25.58	-8.568	-73.236	-63.2	0.813333	-41.17	-1511.35	0.87	2.23
779.66	409	-20.98	-8.225	-74.392	-65.96	1.01333	-41.92	-1519.7	0.01	2.15
781.56	410	-19.5	-8.232	-76.721	-67.79	1.31	-42.19	-1528.05	0	2.11
783.47	411	-21.06	-8.652	-79.203	-69.5	1.52	-42.68	-1536.48	0.36	2.16
785.37	412	-23.78	-9.191	-80.308	-72.01	1.53	-43.19	-1545.23	0.87	2.25
787.28	413	-27.32	-9.702	-79.713	-75.49	1.38667	-43.13	-1555.04	1.29	2.35
789.19	414	-31.22	-10.318	-78.982	-79.31	1.25	-42.94	-1566.27	1.67	2.38
791.09	415	-32.65	-10.969	-79.9	-82.79	1.26	-43.59	-1577.64	2.15	2.28
793	416	-29.55	-11.417	-82.025	-85.71	1.42333	-45.25	-1587.41	2.74	2.28
794.9	417	-24.71	-11.739	-82.994	-88.17	1.63	-47.26	-1595.49	3.52	2.62
796.81	418	-23.37	-12.159	-81.736	-90.2	1.78	-49.84	-1603.33	4.03	3.21
798.72	419	-26.57	-12.558	-79.679	-91.81	1.85333	-50.16	-1611.98	4.55	3.76
800.62	420	-30.23	-12.663	-78.727	-93.36	1.88333	-50.13	-1621.3	5.54	4.02
802.53	421	-31.8	-12.516	-79.169	-95.3	1.97333	-50.2	-1630.73	6.12	3.87
804.43	422	-32.89	-12.446	-79.628	-97.64	2.22667	-50.63	-1639.97	6.19	0
806.34	423	-33.91	-12.691	-79.22	-100.12	2.55	-51.31	-1648.87	6.03	-0.76
808.25	424	-32.46	-13.244	-79.679	-102.3	2.72333	-52.13	-1657.54	5.98	-1.95
810.15	425	-28.81	-13.951	-81.668	-103.81	2.74	-53.08	-1666.55	6.06	-3.33
812.06	426	-26.7	-14.665	-84.728	-104.76	2.73667	-53.93	0	6.07	-3.92
813.96	427	-27.75	-15.309	-87.516	-105.55	2.80333	-54.5	1.35	6.1	-3.39
815.87	428	-30.13	-15.834	-88.502	-106.39	2.99333	-55.1	3.11	6.26	-2.53
817.78	429	-31.89	-16.24	-87.38	-107.38	3.30667	-56.14	4.37	6.35	-2.07
819.68	430	-32.74	-16.45	-85.221	-108.72	3.60667	-57.38	4.93	6.13	-2.14
821.59	431	-33.59	-16.478	-83.164	-110.42	3.71667	-58.34	5.51	5.77	-2.7
823.49	432	-34.94	-16.345	-81.073	-113.61	3.83	-59.08	6.74	0	-3.63
825.4	433	-36.29	-15.967	-78.132	-114.09	4.00333	-59.97	8.3	-0.03	-4.51
827.31	434	-37.6	-15.302	-74.273	-113.56	4.14667	-60.99	9.31	-0.15	-5.04
829.21	435	-38.41	-14.42	-70.329	-112.51	4.29667	-61.9	9.15	-0.21	-5.32
831.12	436	-35.59	-13.349	-66.98	-111.58	4.49	-62.69	7.95	-0.17	-5.21
833.02	437	-32.27	-12.019	-63.937	-111.25	4.69	-63.39	6.76	-0.23	-4.4
834.93	438	-30.52	-10.353	-60.503	-111.65	4.84	-63.72	6.67	-0.49	-3.35
836.84	439	-29.94	-8.19	-56.389	-112.33	4.87	-63.68	8.01	-0.85	-3
838.74	440	-29.21	-5.362	-52.53	-112.53	4.89667	-63.8	10.46	-1.22	-3.46
840.65	441	-28.73	-1.813	-50.575	-112.03	4.88667	-64.33	13.29	-1.47	-3.96
842.56	442	-30.1	2.289	-51.901	-111.35	4.99667	-64.86	15.58	-1.44	-3.83
844.46	443	-34.2	6.671	-52.632	-111	5.23	-65.06	16.83	-1.2	-2.99
846.37	444	-40.57	11.207	-53.431	-110.93	5.39	-65.04	17.29	-0.94	-1.88
848.27	445	-47.75	21.42	-54.468	-110.87	5.38667	-65.17	17.53	-0.87	-0.92
850.18	446	-54	27.496	-55.76	-110.6	5.33	-65.54	17.77	-1.31	-0.06
852.09	447	-58.34	34.279	-57.477	-110.01	5.30667	-65.82	18.7	-2.01	1.08
853.99	448	-60.86	41.44	-59.534	-109.2	5.25	-65.97	19.27	-2.18	2.75
855.9	449	-61.99	48.37	-61.574	-108.39	0	-66.4	18.61	-1.52	4.53
857.8	450	-62.14	54.621	-63.376	-107.78	-0.4	-67.3	17.73	-0.57	5.74
859.71	451	-62.15	60.116	-64.974	-107.32	-0.743333	-68.21	18.59	0.29	6.68
861.62	452	-62.72	65.051	-66.742	-106.91	-1.09667	-68.68	21.56	1.29	8.27
863.52	453	-63.35	69.587	-69.462	-106.56	-1.50667	-68.78	25.07	2.73	10.63
865.43	454	-63.12	73.472	-73.712	-106.37	-1.93667	-68.99	27.62	4.53	13.22
867.33	455	-62.46	76.16	-78.523	-106.24	-2.35333	-69.64	28.93	6.34	15.77
869.24	456	-62.65	77.238	-81.94	-105.88	-2.70667	-70.42	29.23	8.06	18.32
871.15	457	-63.77	76.692	-82.892	-104.86	-2.91333	-70.54	28.68	10.1	20.85
873.05	458	-64.76	74.697	-82.824	-102.76	-3.00333	-69.57	27.77	12.72	21.95
874.96	459	-65.46	71.344	-84.779	-99.83	-3.16667	-68.15	27.42	15.74	23.06
876.86	460	-66.6	66.759	-89.624	-97.15	-3.57333	-67.56	27.99	19.04	24.6
878.77	461	-68.45	61.229	-97.121	-95.32	-3.85	-68.21	29.2	22.68	25.51
880.68	462	-70.68	55.062	-97.393	-93.8	-4.12333	-69.01	31.29	24.58	26.04
882.58	463	-72.95	48.356	-97.733	-92.19	-4.58667	-68.39	35.03	26.48	26.42
884.49	464	-74.84	41.153	-99.263	-90.89	-4.87333	-67.84	40.23	30.2	26.57
886.39	465	-75.98	33.74	-101.558	-90.16	-5.07333	-67.49	45.04	33.92	26.33
888.3	466	-76.74	26.523	-103.853	-89.61	-5.34333	-67.09	47.47	37.67	25.73
890.21	467	-77.48	19.845	-105.791	-88.62	-5.77	-66.36	47.43	41.17	24.87
892.11	468	-77.72	13.923	-107.61	-86.57	-6.26	-65.37	46.84	44.33	23.5
894.02	469	-77.06	8.841	-110.092	-83.11	-6.63333	-64.45	47.6	47.22	21.42
895.92	470	-75.93	4.452	-113.458	-78.92	-6.86667	-63.71	49.82	49.5	18.88
897.83	471	-74.89	0.434	-116.416	-75.07	-7.05333	-63.09	52.14	50.74	16.31
899.74	472	-74.39	-3.185	-117.521	-71.57	-7.20667	-62.74	53.38	50.93	14.02
901.64	473	-74.73	-6.174	-117.13	-67.76	-7.26333	-62.58	53.7	50.18	11.85
903.55	474	-75.44	-8.862	-116.637	-63.74	-7.19667	-62.13	54.12	48.66	9.61
905.45	475	-75.81	-11.536	-116.127	-59.91	-7.09	-61.06	55.13	46.92	7.54
907.36	476	-75.84	-13.762	-114.648	-56.17	-7.14667	-59.51	56.32	45.35	5.71
909.27	477	-76.02	-15.33	-112.404	-52.32	-7.5	-58.06	56.97	43.86	3.74
911.17	478	-76.37	-16.8	-110.806	-48.37	-8.04667	-57.24	56.76	42.12	1.6
913.08	479	-76.65	-18.34	-110.551	-44.17	-8.53	-56.75	56.26	40.08	-0.23
914.98	480	-76.95	-19.404	-110.976	-39.64	-8.75333	-55.77	56.35	37.84	-1.71
916.89	481	-78.23	-19.915	-113.475	-35.07	-8.7	-54.19	57.32	35.49	-3.1
918.8	482	-79	-20.356	-117.13	-30.74	-8.52667	-52.9	58.91	32.83	-4.24
920.7	483	-79.76	-20.923	-120.751	-26.23	-8.44333	-52.76	60.69	29.9	-5.07
922.61	484	-80.33	-21.553	-122.57	-21.1	-8.55	-53.66	62.12	27.3	-5.79
924.51	485	-80.54	-22.463	-122.842	-15.74	-8.74667	-54.94	62.8	25.57	-6.38
926.42	486	-80.41	-23.814	-122.179	-10.91	-8.85	-56.18	63.03	24.2	-6.88
928.33	487	-80.15	-25.2	-120.377	-6.65	-8.81333	-57.25	63.61	22.35	-7.49
930.23	488	-80.22	-26.04	-117.64	-2.24	-8.71333	-58.05	64.98	20.09	-8.08
932.14	489	-81.02	-26.327	-114.733	2.86	-8.63333	-58.5	66.96	18.07	-8.31
934.04	490	-82.36	-26.488	-112.489	8.49	-8.60333	-58.82	69.17	16.62	-8.13
935.95	491	-83.74	-26.698	-111.299	14.4	-8.57	-59.73	71.17	15.56	-7.72
937.86	492	-85.12	-27.111	-110.806	20.65	-8.47	-61.43	72.71	14.84	-7.27
939.76	493	-86.52	-27.86	-110.211	27.39	-8.42	-62.97	74.04	14.71	-6.91
941.67	494	-87.56	-28.532	-109.514	34.54	-8.54667	-63.51	75.54	15.19	-6.92
943.57	495	-88.07	-28.693	-109.497	41.56	-8.79	-63.29	77.36	16.04	-7.42
945.48	496	-88.59	-28.784	-110.313	47.94	-8.99333	-63.1	79.43	16.91	-7.92
947.39	497	-89.64	-29.4	-111.095	54.29	-9.14	-63.37	81.25	17.51	-7.87
949.29	498	-90.7	-30.758	-110.721	61.98	-9.25333	-64.3	81.82	17.74	-7.51
951.2	499	-91.08	-31.129	-108.239	71.19	-9.26667	-66	82.39	17.9	-7.54
953.1	500	-91.52	-31.605	-104.176	80.52	-9.14	-67.94	83.25	18.01	-8.14
955.01	501	-93.09	-31.906	-101.15	88.9	-8.99	-68.87	84.78	17.65	-8.87
956.92	502	-95.27	-31.899	-103.411	96.44	-8.97333	-68.04	87.29	16.9	-9.51
958.82	503	-96.78	-32.046	-105.111	103.71	-9.15	-66.12	89.91	16.48	-10.12
960.73	504	-97.33	-32.655	-105.077	111.24	-9.47667	-64.47	91.06	16.67	-10.62
962.63	505	-97.25	-33.495	-104.397	119.03	-9.82333	-63.81	90.25	17.27	-10.88
964.54	506	-96.35	-34.293	-104.312	126.44	-10.0167	-63.98	89.07	17.7	-10.85
966.45	507	-94.68	-35.091	-104.72	133.47	-10.0567	-64.1	89.43	18.13	-10.49
968.35	508	-93.14	-36.015	-105.196	141.14	-10.2167	-64.5	91.69	18.82	-10.11
970.26	509	-92.46	-36.981	-105.706	149.86	-10.69	-65.19	94.87	18.71	-10.11
972.16	510	-92.72	-37.548	-106.386	158.8	-11.3233	-65.87	97.46	17.87	-10.29
974.07	511	-93.71	-37.45	-107.304	175	-11.86	-66.36	98.32	16.99	-10.19
975.98	512	-94.95	-37.184	-108.698	182.61	-12.23	-66.7	97.71	16.65	-9.85
977.88	513	-95.9	-37.38	-110.738	189.82	-12.51	-66.88	96.97	16.9	-9.56
979.79	514	-96.55	-37.961	-113.203	196.48	-12.7467	-66.78	97.19	17.47	-9.55
981.69	515	-97.44	-38.549	-115.311	202.74	-12.94	-66.31	98.45	17.94	-9.8
983.6	516	-98.94	-39.109	-115.906	208.52	-13.1167	-65.68	100.31	18.05	-10.23
985.51	517	-100.65	-39.613	-114.597	213.73	-13.35	-64.97	102.28	18.13	-10.86
987.41	518	-101.86	-39.662	-112.455	218.98	-13.6433	-63.88	103.78	18.82	-11.59
989.32	519	-102.18	-39.284	-110.823	225.5	-13.93	-62.47	104.54	20	-11.9
991.22	520	-101.76	-39.179	-110.262	233.6	-14.0533	-61.57	105.33	20.87	-12.2
993.13	521	-101.08	-39.816	-111.69	241.64	-14.1733	-62.02	107.13	21.05	-12.68
995.04	522	-100.54	-40.845	-114.682	247.71	-14.3967	-63.68	110.13	20.99	-13.17
996.94	523	-100.1	-41.447	-118.388	251.76	-14.5933	-65.42	113.86	20.92	-13.4
998.85	524	-99.38	-41.174	-120.683	254.76	-14.7333	-66.13	117.32	20.62	-13.18
1000.75	525	-98.59	-40.425	-120.139	257.35	-14.8167	-65.86	119.01	20.26	-12.88
1002.66	526	-98.27	-40.068	-117.793	260.21	-14.8933	-65.49	118.34	20.31	-12.96
1004.57	527	-97.47	-40.229	-116.161	264.17	-14.9967	-65.61	116.67	20.8	-13.38
1006.47	528	-96.54	-40.229	-116.756	268.97	-15.1033	-65.93	116.07	21.5	-13.85
1008.38	529	-95.94	-39.879	-119.187	272.96	-15.2433	-65.81	117.19	22.33	-14.32
1010.28	530	-95.75	-39.655	-121.975	274.59	-15.4733	-65.16	119.5	23.03	-14.83
1012.19	531	-95.72	-39.767	-123.437	274.06	-15.7233	-64.45	122.63	23.24	-14.99
1014.1	532	-95.64	-40.061	-122.774	272.93	-15.86	-64.04	126.42	22.82	-14.46
1016	533	-95.25	-40.488	-120.717	272.26	-15.95	-63.87	130.21	22.05	-13.75
1017.91	534	-94.57	-40.88	-119.374	271.92	-16.1967	-63.68	133.14	21.67	-13.54
1019.82	535	-93.91	-41.048	-120.309	271.5	-16.6667	-63.52	135.14	22.28	-13.8
1021.72	536	-93.52	-41.405	-122.587	271.26	-17.18	-63.85	136.99	23.59	-14.27
1023.63	537	-93.39	-42.168	-123.777	271.57	-17.57	-64.7	139.12	24.76	-14.78
1025.53	538	-93.32	-42.819	-123.131	271.92	-17.7667	-65.65	140.9	25.53	-15.3
1027.44	539	-93.36	-43.127	-121.703	271.18	-17.7933	-66.66	141.75	26.23	-15.88
1029.35	540	-93.87	-43.547	-118.116	268.98	-17.8133	-67.85	142.31	26.99	-16.53
1031.25	541	-95.11	-44.275	-115.481	265.98	-18.03	-68.92	143.6	27.44	-17.08
1033.16	542	-97.05	-44.982	-112.591	262.94	-18.44	-69.46	145.76	27.39	-17.33
1035.06	543	-99.32	-45.633	-110.381	260.09	-18.8833	-69.44	148.29	26.96	-17.29
1036.97	544	-101.35	-46.557	-109.021	257.2	-19.2767	-69.08	151.22	26.19	-17.2
1038.88	545	-102.87	-47.551	-107.542	253.99	-19.66	-68.62	155.32	25.24	-17.42
1040.78	546	-103.92	-48.146	-105.876	250.57	-20.0567	-68.27	160.71	24.29	-18.18
1042.69	547	-104.45	-48.58	-105.553	247.64	-20.4033	-68.4	166.12	23.23	-19.18
1044.59	548	-104.63	-49.133	-106.811	245.64	-20.6633	-69.19	170.3	22.12	-19.81
1046.5	549	-105.04	-49.637	-107.491	243.94	-20.9133	-70.26	173.25	21.45	-19.84
1048.41	550	-105.83	-52.066	-106.097	241.42	-21.0733	-72.03	174.63	21.44	-19.49
1050.31	551	-106.38	-54.012	-103.649	237.87	-21.2333	-72.57	176.01	21.42	-19.07
1052.22	552	-106.33	-55.405	-101.558	234.22	-21.5733	-72.75	179.96	21.8	-18.96
1054.12	553	-105.94	-56.133	-100.215	231.12	-21.8267	-73.08	185.86	22.33	-19.51
1056.03	554	-105.43	-56.532	-99.552	228.28	-21.9867	-74.25	193.13	22.72	-20.52
1057.94	555	-104.74	-56.777	-99.484	225.5	-22.12	-75.88	200.26	22.66	-21.41
1059.84	556	-104.03	-56.728	-99.501	223.18	-22.3067	-76.84	205.91	22.24	-21.75
1061.75	557	-103.69	-56.287	-97.988	221.26	-22.5567	-76.77	209.85	21.93	-21.5
1063.65	558	-103.81	-55.909	-93.602	219.05	-22.8267	-76.57	212.89	22.07	-20.99
1065.56	559	-104.17	-56.301	-87.159	216.29	-23.07	-77.16	215.61	22.62	-20.74
1067.47	560	-104.77	-57.435	-76.585	213.45	-23.2433	-78.28	217.56	23.28	-20.97
1069.37	561	-105.42	-58.534	-74.392	211.08	-23.38	-79.05	218.41	23.87	-21.33
1071.28	562	-105.54	-59.108	-74.341	209.38	-23.6167	-79.11	219.06	24.5	-21.36
1073.18	563	-105.09	-59.493	-75.259	207.93	-23.99	-78.68	220.63	25.25	-21.11
1075.09	564	-104.63	-60.256	-75.242	206.09	-24.4367	-78.15	223.53	26.08	-20.83
1077	565	-104.33	-61.299	-73.882	203.91	-24.8	-77.77	227.61	26.91	-20.5
1078.9	566	-104.16	-62.02	-72.794	201.82	-24.9433	-77.62	232.37	27.66	-20.19
1080.81	567	-104.36	-62.244	-73.1	199.76	-25.0367	-77.99	237.37	28.21	-20.14
1082.71	568	-105	-62.496	-73.355	197.25	-25.4167	-79.2	242.62	28.37	-20.36
1084.62	569	-106.04	-63.161	-71.468	194.1	-26.05	-81.02	248.19	28.12	-20.67
1086.53	570	-107.5	-63.903	-68.017	190.97	-26.6067	-82.65	253.64	28.06	-20.98
1088.43	571	-109.31	-64.099	-65.994	188.7	-27.0267	-83.49	257.96	28.93	-21.17
1090.34	572	-110.95	-63.637	-66.776	187.16	-27.5433	-83.64	260.56	30.45	-21.18
1092.24	573	-112.56	-63.098	-68.646	185.9	-28.2333	-83.63	261.91	31.48	-21.18
1094.15	574	-113.4	-63.189	-68.765	185.7	-28.99	-83.93	263.02	31.51	-21.16
1096.06	575	-114.25	-63.854	-65.756	187.46	-29.7233	-84.88	264.59	31.02	-20.94
1097.96	576	-114.52	-64.358	-61.149	190.34	-30.3867	-86.34	266.63	30.75	-20.66
1099.87	577	-114.23	-64.708	-58.038	192.7	-30.9033	-87.41	268.5	31.16	-20.62
1101.77	578	-113.58	-65.667	-57.069	194.07	-31.32	-87.37	269.99	32.1	-20.57
1103.68	579	-112.42	-67.018	-55.692	195.37	-31.8633	-86.69	272.11	33.15	-20.08
1105.59	580	-110.94	-67.522	-49.827	197.62	-32.2233	-86.12	275.67	34.13	-19.38
1107.49	581	-109.85	-67.018	-48.722	200.83	-32.5833	-85.81	279.57	35.18	-19.22
1109.4	582	-109.38	-66.598	-48.399	204.71	-33.2433	-85.81	281.84	36.21	-19.07
1111.3	583	-109.26	-66.647	-47.906	209.45	-33.7467	-85.95	282.24	36.87	-19.22
1113.21	584	-109.45	-66.297	-46.937	214.77	-34.22	-85.82	282.48	37.29	-19.33
1115.12	585	-109.84	-65.275	-45.305	219.93	-34.75	-85.47	284.27	38.2	-19.1
1117.02	586	-110	-64.603	-43.996	225.29	-35.2967	-85.45	288.08	39.78	-18.95
1118.93	587	-109.77	-64.939	-44.353	231.97	-35.75	-85.91	292.92	41.47	-19.44
1120.83	588	-109.26	-65.709	-45.917	240	-36.09	-86.48	297.13	42.94	-20.2
1122.74	589	-108.66	-66.353	-46.75	257.61	-36.4867	-86.69	300.34	44.36	-20.48
1124.65	590	-108.4	-66.927	-45.203	266.58	-37.02	-86.35	304.02	45.66	-20.2
1126.55	591	-108.66	-67.445	-40.715	274.99	-37.5833	-85.69	309.7	46.19	-19.65
1128.46	592	-108.72	-67.69	-34.527	283.01	-38.1067	-85.13	317.29	45.57	-18.81
1130.36	593	-108.05	-67.795	-28.526	291.69	-38.6633	-85.03	325.21	44.4	-17.75
1132.27	594	-107.25	-68.187	-23.63	302.13	-39.2433	-85.73	331.62	44.04	-16.95
1134.18	595	-106.69	-68.824	-19.975	315.01	-39.7133	-85.65	335.82	43.68	-16.68
1136.08	596	-105.85	-69.244	-17.442	330.08	-40.0167	-84.98	339.14	43.79	-16.7
1137.99	597	-104.58	-69.482	-14.722	346.11	-40.26	-83.94	343.56	44.48	-16.7
1139.89	598	-103.62	-70.133	-10.727	361.96	-40.6333	-82.56	349.07	45.44	-16.68
1141.8	599	-103.47	-71.274	-2.329	377.5	-41.1167	-80.9	354.45	46.62	-16.85
1143.71	600	-103.8	-72.177	1.785	393.28	-41.4867	-79.61	359.55	48.2	-17.3
1145.61	601	-103.94	-72.338	6.426	409.49	-41.6567	-79.18	364.97	50.02	-17.71
1147.52	602	-103.38	-72.688	10.71	425.75	-41.76	-79.14	367.96	51.43	-17.54
1149.42	603	-102.43	-73.584	13.923	441.91	-41.9	-79.13	370.96	51.94	-16.71
1151.33	604	-101.99	-74.06	16.048	458.11	-42.1033	-79.45	377.56	51.96	-15.72
1153.24	605	-102.37	-74.13	17.391	474.37	-42.3767	-79.76	384.57	52.44	-15.11
1155.14	606	-102.91	-74.648	18.122	490.95	-42.7033	-79.04	391.24	53.81	-15.08
1157.05	607	-102.84	-75.747	18.666	508.57	-43.0833	-77.11	396.87	55.53	-15.55
1158.95	608	-102.24	-76.762	19.958	527.46	-43.55	-74.48	402.1	57.01	-16.25
1160.86	609	-101.68	-77.315	22.627	547.11	-44.0933	-71.55	408.61	58.12	-16.81
1162.77	610	-101.45	-77.658	26.163	566.85	-44.37	-68.67	417.24	58.87	-16.83
1164.67	611	-101.74	-78.274	29.971	586.41	-44.65	-66.16	427.24	59.28	-16.19
1166.58	612	-102.69	-79.247	34.748	605.82	-45.1633	-64.31	437.45	59.52	-15.48
1168.48	613	-103.8	-80.08	41.82	625.19	-45.58	-63.33	447.32	59.67	-15.59
1170.39	614	-104.37	-80.479	51.578	644.65	-45.9067	-63.03	456.72	59.6	-16.75
1172.3	615	-104.35	-80.78	63.036	664.09	-46.2167	-62.89	465.88	59.51	-18.23
1174.2	616	-104.36	-81.41	75.191	683.37	-46.53	-62.65	475.42	60.02	-18.96
1176.11	617	-104.75	-82.194	87.686	702.93	-46.8	-62.21	486.07	61.13	-18.6
1178.01	618	-105.07	-82.593	99.467	722.93	-47.0367	-61.5	498.18	62.29	-17.81
1179.92	619	-104.87	-82.446	113.917	742.55	-47.34	-60.57	511	63.54	-17.37
1181.83	620	-105.25	-82.103	117.674	761.21	-47.77	-59.6	523.16	65.29	-17.65
1183.73	621	-105.79	-82.131	122.621	779.26	-48.26	-58.77	534.09	67.47	-18.49
1185.64	622	-105.8	-82.901	130.475	796.64	-48.6633	-57.93	544.03	69.91	-19.34
1187.54	623	-105.01	-84.021	140.318	812.91	-48.96	-56.77	553.18	72.8	-19.84
1189.45	624	-104.01	-84.609	149.668	828.1	-49.2833	-55.1	562.14	76	-20.26
1191.36	625	-103.66	-84.462	157.148	841.79	-49.77	-53.22	571.88	78.85	-20.74
1193.26	626	-104.19	-84.259	163.268	853.06	-50.4033	-51.67	582.47	80.79	-20.75
1195.17	627	-105.33	-84.462	169.949	862.22	-51.06	-50.66	592.93	81.72	-20.07
1197.07	628	-106.67	-84.798	179.282	869.87	-51.68	-50.01	602.55	82.04	-19.32
1198.98	629	-107.57	-84.973	191.25	874.67	-52.25	-49.42	611.34	82.32	-18.91
1200.89	630	-107.84	-85.323	203.422	875.18	-52.7233	-48.71	619.46	82.88	-18.63
1202.79	631	-108.02	-86.093	213.928	872.62	-53.11	-48.1	626.86	83.71	-18.5
1204.7	632	-108.56	-86.765	222.836	869.89	-53.52	-47.81	633.57	84.75	-18.77
1206.6	633	-109.44	-86.856	230.18	868.53	-54.05	-47.47	640.1	85.94	-19.27
1208.51	634	-110.18	-86.835	235.144	867.54	-54.7367	-46.82	647.34	87.16	-19.64
1210.42	635	-109.94	-87.255	238.663	864.95	-55.5167	-46.5	655.75	88.47	-19.66
1212.32	636	-108.65	-87.829	243.984	860.34	-56.2067	-47.18	664.79	90.49	-19.23
1214.23	637	-107.62	-87.913	253.215	855.15	-56.7033	-48.53	673.96	93.61	-18.47
1216.14	638	-107.77	-87.598	265.591	850.53	-57.05	-50.22	683.75	95.43	-17.61
1218.04	639	-108.26	-87.794	289.238	845.83	-57.1867	-49.6	694.85	97.24	-17.04
1219.95	640	-108.15	-88.893	296.531	839.66	-57.3233	-47.77	707.35	100.57	-17.21
1221.85	641	-107.7	-90.132	302.549	831.85	-57.58	-45.66	720.76	103.38	-18.17
1223.76	642	-107.55	-90.783	309.621	823.59	-57.8867	-44.77	733.74	105.68	-18.69
1225.67	643	-108.04	-91.07	318.342	816.17	-58.2967	-45.32	744.44	107.68	-19.21
1227.57	644	-109.36	-91.385	328.576	810.21	-58.8167	-46.19	752.42	109.79	-19.45
1229.48	645	-111.2	-91.504	340.17	806.01	-59.44	-46.4	758.99	111.76	-18.54
1231.38	646	-112.55	-91.014	352.937	804.13	-60.1333	-45.89	765.42	112.83	-16.85
1233.29	647	-112.63	-90.006	366.707	805.01	-60.7767	-44.99	772.46	113.12	-15.12
1235.2	648	-112.12	-89.201	380.528	808.6	-61.27	-44.03	781.17	113.75	-13.98
1237.1	649	-112.54	-89.327	392.666	814.39	-61.6533	-43.3	792.07	115.46	-13.49
1239.01	650	-114.23	-90.209	402.373	821.74	-62.0967	-43	804.24	118.3	-13.3
1240.91	651	-116.12	-91.189	410.822	830.71	-62.74	-43.01	816.85	121.76	-13.22
1242.82	652	-117.28	-92.162	420.087	842.36	-63.5633	-42.95	830.08	124.71	-13.33
1244.73	653	-117.94	-93.415	431.681	858.35	-64.3433	-42.69	843.9	126.48	-13.63
1246.63	654	-118.54	-94.801	445.57	880.18	-64.86	-42.67	858.32	127.6	-13.86
1248.54	655	-118.78	-96.005	460.836	907.98	-65.08	-43.32	866.18	129.1	-13.66
1250.44	656	-118.17	-95.592	477.377	940.7	-65.1733	-44.25	874.03	131.47	-12.94
1252.35	657	-116.85	-94.934	495.975	977.73	-65.2867	-44.6	891.13	134.7	-12.09
1254.26	658	-115.57	-94.325	537.591	1018.87	-65.45	-44.14	908.61	138.75	-11.42
1256.16	659	-115.02	-93.842	556.954	1063.53	-65.6667	-43.27	926.22	143.33	-10.69
1258.07	660	-115.13	-93.366	576.028	1111.21	-65.9933	-42.29	945.01	147.94	-9.44
1259.97	661	-115.2	-92.827	598.06	1162.18	-66.41	-41.32	965.53	152.47	-7.69
1261.88	662	-114.8	-92.393	623.305	1217.09	-66.8	-40.29	987.16	157.18	-6.08
1263.79	663	-114.39	-92.386	649.145	1276.08	-67.07	-38.71	1009.31	161.77	-5
1265.69	664	-114.44	-92.736	674.254	1338.12	-67.22	-36.12	1031.84	165.59	-4.14
1267.6	665	-115.13	-92.883	699.788	1401.53	-67.3333	-33.08	1054.69	168.7	-3.15
1269.5	666	-115.36	-92.414	727.005	1465.13	-67.5033	-30.51	1078.17	172.01	-2.04
1271.41	667	-115.44	-91.371	755.65	1528.37	-67.7733	-28.52	1102.9	176.18	-0.96
1273.32	668	-115.35	-90.132	784.635	1653.66	-68.1267	-26.64	1129.39	180.86	-0.01
1275.22	669	-114.94	-89.152	813.654	1714.91	-68.2967	-24.44	1158.23	185.06	1.05
1277.13	670	-114.01	-88.48	844.237	1772.84	-68.4633	-21.45	1189.71	188.42	2.59
1279.03	671	-112.81	-87.57	878.849	1825.36	-68.6567	-17.54	1222.93	191.59	4.4
1280.94	672	-111.88	-85.869	918.034	1871.85	-68.7533	-13.46	1256.79	195.41	5.87
1282.85	673	-111.08	-83.454	960.279	1913.52	-69.0133	-9.97	1291.67	200.19	6.79
1284.75	674	-109.52	-80.773	1004.73	1952.37	-69.5367	-6.89	1328.96	206.02	7.46
1286.66	675	-107.05	-78.099	1051.57	1989.46	-70.07	-3.66	1369.41	212.93	8.18
1288.56	676	-104.74	-75.642	1100.55	2023.93	-70.3133	-0.06	1413	220.71	9.31
1290.47	677	-103.51	-73.549	1151.05	2053.78	-70.3333	3.67	1459.21	228.88	11.15
1292.38	678	-103.07	-71.617	1250.13	2079.05	-70.39	7.22	1507.17	236.85	13.26
1294.28	679	-102.45	-69.587	1297.52	2103.85	-70.56	11.04	1556.24	244.5	14.55
1296.19	680	-100.86	-67.613	1348.05	2132.34	-70.7567	15.71	1606.02	252.62	14.62
1298.09	681	-98.32	-65.926	1403.71	2164.37	-71	20.61	1656.18	262.06	14.52
1300	682	-95.61	-64.267	1461.34	2198.4	-71.3833	27.7	1707.15	267.32	15.44
1301	683	-93.12	-62.272	1516.89	2236.37	-71.8533	30.18	1759.62	272.58	17.44
1328.18	684	-90.31	-60.025	1570.53	2283.73	-72.2567	32.86	1813.4	283.44	19.66
1355.37	685	-86.84	-57.743	1626.22	2345.85	-72.5133	36.63	1867.81	294.28	21.5
1382.55	686	-83.42	-55.244	1687.54	2425.46	-72.6167	41.44	1923.04	305.07	23.08
1409.74	687	-81.04	-52.269	1754.01	2523.34	-72.72	46.26	1979.66	315.97	24.72
1436.92	688	-79.56	-48.972	1821.26	2639.38	-73.02	50.33	2037.58	327.68	26.43
1464.11	689	-78.04	-45.626	1885.76	2772.6	-73.5033	53.4	2096.02	340.95	27.91
1491.29	690	-75.82	-42.203	1948.44	2922.45	-73.9933	55.53	2154.39	355.77	29.15
1518.47	691	-72.88	-38.696	2012.94	3087.69	-74.4533	57.13	2212.74	371.51	30.6
1545.66	692	-69.43	-35.637	2082.13	3261.83	-75.03	58.62	2271.24	387.64	32.8
1572.84	693	-65.99	-33.446	2155.07	3434.96	-75.73	60.26	2329.7	403.76	35.7
1600.03	694	-63.15	-31.472	2227.2	3600.55	-76.2967	62.3	2388.38	419.28	38.6
1627.21	695	-60.89	-28.735	2294.15	3755.32	-76.5433	64.85	2447.64	433.86	41.01
1654.4	696	-58.41	-25.445	2354.89	3896.13	-76.6433	67.73	2506.45	447.66	42.96
1681.58	697	-55.2	-22.631	2410.57	4022.09	-76.9067	70.98	2563.44	460.69	44.62
1708.77	698	-51.49	-20.587	2509.51	4136.58	-77.4267	74.97	2619.49	473.3	45.98
1735.95	699	-47.7	-19.012	2555.32	4245.51	-77.74	79.63	2676.57	486.69	47.18
1763.13	700	-44.21	-17.766	2600.25	4354.81	-78.05	84.22	2733.98	501.49	48.54
1790.32	701	-41.28	-16.639	2641.83	4468.55	-78.6067	88.3	2788.26	516.88	50.2
1817.5	702	-38.86	-15.071	2677.55	4588.41	-78.98	92.27	2836.91	531.51	52.08
1844.69	703	-36.73	-12.985	2707.81	4714.43	-79.1467	96.66	2880.71	544.25	53.06
1871.87	704	-34.41	-10.878	2735.4	4844.87	-79.2667	101.78	2921.55	554.97	54.05
1899.06	705	-31.29	-8.862	2763.59	4976.54	-79.5933	107.65	2960.17	565.01	55.95
1926.24	706	-27.28	-6.496	2793.51	5106.21	-80.15	113.99	2997.96	576.16	57.7
1953.43	707	-22.81	-0.7	2823.43	5230.45	-80.6833	120.13	3017.64	588.91	59.41
1980.61	708	-18.31	1.974	2852.5	5345.14	-81.0867	125.47	3037.31	602.08	61.21
2007.79	709	-14.07	4.221	2882.88	5448.52	-81.5167	130.02	3077.48	613.94	63
2034.98	710	-10	6.237	2915.67	5542.87	-82.0933	134.8	3114.66	623.57	64.64
2062.16	711	-2.5	8.519	2948.33	5630.89	-82.7267	141.34	3147.81	630.94	66.32
2089.35	712	1.37	11.172	2978.93	5713.6	-83.2567	150.63	3179.8	636.13	68.27
2116.53	713	6.66	13.909	3008.83	5792.79	-83.5433	162.34	3213.19	639.4	70.24
2143.72	714	13.32	16.695	3039.6	5870.86	-83.6167	175.24	3248.48	642.18	71.94
2170.9	715	19.97	19.425	3070.98	5948.43	-83.6933	187.99	3285.55	646.23	73.77
2198.08	716	25.68	21.931	3101.24	6025.92	-83.9	199.5	3324.09	651.56	76.23
2225.27	717	31.1	24.675	3156.29	6105.11	-84.1633	209.51	3363.68	656.69	79.35
2252.45	718	37.23	27.881	3184.27	6187.32	-84.3733	219.61	3404.56	660.58	82.99
2279.64	719	44.12	30.898	3213.1	6272.01	-84.4667	232.06	3447.15	663.45	86.74
2306.82	720	51.39	33.397	3240.76	6356.86	-84.4967	247.22	3490.58	666.21	89.96
2334.01	721	58.95	35.77	3265.34	6438.94	-84.5667	263.82	3533.46	669.39	92.56
2361.19	722	66.31	38.171	3286.2	6517.18	-84.6433	280.77	3576.19	672.69	95.14
2388.37	723	72.93	40.565	3302.83	6593.06	-84.5867	297.31	3620.86	675.6	98.04
2415.56	724	79.3	43.008	3314.91	6668.31	-84.4233	312.99	3668.65	678.32	100.86
2442.74	725	86.34	45.318	3325.34	6742.65	-84.38	328.14	3718.56	681.37	102.97
2469.93	726	94.02	47.537	3338.75	6814.93	-84.5833	358.51	3768.79	683.16	104.23
2497.11	727	101.86	50.449	3356.68	6886.34	-84.9367	374.07	3818.67	684.95	105.03
2524.3	728	109.35	54.334	3377.58	6960.25	-85.3	389.37	3868.87	689.11	105.8
2551.48	729	115.56	57.834	3401.02	7038.68	-85.4467	403.75	3920.07	693.9	106.66
2578.67	730	120.16	59.836	3429.8	7120.2	-85.5967	417.39	3972.58	698.91	107.61
2605.85	731	124.34	61.495	3466.49	7201.94	-85.7867	430.8	4026.34	703.03	108.78
2633.03	732	129.19	64.365	3508.9	7282.66	-85.8967	444.86	4080.67	705.85	110.35
2660.22	733	134.42	68.25	3550.42	7363.15	-85.9733	460.32	4135.18	708.36	112.28
2687.4	734	139.87	72.184	3585.47	7444.2	-86.0133	475.87	4190.22	711.83	114.1
2714.59	735	146.42	75.754	3615.15	7525.83	-85.9767	488.97	4245.83	716.32	115.38
2741.77	736	154.02	78.911	3647.2	7608.56	-85.86	499.53	4301.58	720.76	116.76
2768.96	737	161.3	81.648	3732.76	7692.41	-85.6767	510.3	4357.62	724.49	118.83
2796.14	738	168.54	84.014	3770.94	7775.29	-85.4067	522.81	4414.46	728.59	120.83
2823.32	739	178.63	86.121	3795.05	7856.13	-85.0967	535.04	4472.03	734.37	121.74
2850.51	740	193.53	88.039	3811.66	7937.09	-84.9133	545.01	4529.18	741.26	121.56
2877.69	741	211.54	89.46	3834.06	8022.3	-84.8967	553.68	4584.43	748.03	120.77
2904.88	742	228.84	90.16	3866.24	8117.63	-84.8967	561.64	4636.76	754.91	120.1
2932.06	743	242.18	91.042	3900.68	8225.06	-84.8233	567.02	4684.91	762.47	120.28
2959.25	744	250.67	93.107	3930.37	8336.08	-84.6933	568.86	4727.44	769.92	121.23
2986.43	745	257.04	95.802	3954.71	8439.15	-84.4633	568.79	4765.18	775.94	122.17
3013.62	746	264.42	98.07	3975.35	8529.45	-84.07	568.12	4801.24	779.96	122.48
3040.8	747	272.16	100.107	3994.06	8673.35	-83.5433	566.3	4836.14	782.32	122.09
3067.98	748	279.06	102.445	4013.51	8732.32	-83.0433	562.81	4865.66	784.27	121.47
3095.17	749	286.67	104.636	4034.54	8787.08	-82.7967	558.1	4885.64	787.27	121.34
3122.35	750	295.1	106.127	4053.89	8842.38	-82.8467	552.37	4895.65	791.51	121.67
3149.54	751	302.03	107.198	4067.84	8903.51	-82.9367	546.02	4897.55	795.96	121.34
3176.72	752	306.61	108.444	4076.79	8967.53	-82.81	540.72	4894.72	799.89	119.58
3203.91	753	309.87	109.991	4084.27	9026.11	-82.5633	537.48	4891.9	803.19	116.94
3231.09	754	313.79	111.489	4091.2	9078.07	-82.4267	535.09	4891.67	805.75	114.63
3258.27	755	320.08	112.742	4094.94	9128.32	-82.3233	532.21	4892.46	807.61	113.17
3285.46	756	327.62	113.904	4095.96	9179.41	-81.9933	528.86	4892.69	809.36	112.21
3312.64	757	338.57	115.262	4101.25	9230.08	-81.5067	525.37	4893.09	811.14	111.39
3339.83	758	341.66	116.977	4101.11	9277.7	-81.35	521.66	4892.54	812.07	110.72
3367.01	759	344.76	118.797	4098.67	9320.65	-81.19	517.79	4887.65	811.96	109.79
3394.2	760	350.14	121.716	4098.22	9358.49	-81.11	514.36	4883.07	812.16	107.9
3421.38	761	357.81	123.13	4100.55	9390.2	-81.0533	511.99	4878.49	813.18	105.05
3448.57	762	365.55	125.076	4101.86	9416.01	-80.8833	510.49	4868.39	813.17	102.18
3475.75	763	372.54	127.652	4099.01	9438.88	-80.63	509.29	4858.87	810.29	100.15
3502.93	764	380.57	130.354	4093.14	9462.21	-80.1967	508.59	4849.52	805.61	99.57
3530.12	765	391.5	132.643	4089.15	9488.53	-79.4533	508.87	4839.39	802.3	98.99
3557.3	766	404.63	134.246	4091.85	9519.19	-78.5333	509.99	4826.01	802.53	98.2
3584.49	767	417.67	135.317	4101.01	9552.4	-77.63	511.26	4808.75	805.83	97.39
3611.67	768	429.21	136.689	4111.02	9583.09	-76.6767	511.64	4792.38	810.19	96.64
3638.86	769	439.45	138.88	4118.62	9609.05	-75.5067	510.1	4781.16	814.19	96.12
3666.04	770	449.91	141.239	4127.63	9635.3	-74.2033	503.01	4772.89	815.9	95.7
3693.23	771	462.11	143.395	4143.22	9668.4	-72.9433	501.41	4763.27	817.6	95.31
3720.41	772	476.34	146.279	4167.52	9709.01	-71.6833	502.29	4751.47	820.02	95.19
3747.59	773	491.24	150.381	4198.76	9752.64	-70.1567	503.25	4740.24	820.65	95.2
3774.78	774	503.92	154.742	4230.01	9795.29	-68.18	501.87	4734.13	820.24	94.91
3801.96	775	513.16	158.382	4255.58	9837.07	-65.8667	499.86	4735.46	820.53	94.5
3829.15	776	521.17	161.427	4307.1	9880.44	-63.5	501.34	4741.97	820.78	94.75
3856.33	777	529.71	164.493	4340.46	9927.29	-61.3433	506.07	4751.11	819.08	95.92
3883.52	778	538.79	167.797	4374.22	9979.31	-59.4467	508.79	4763.69	816.22	97.56
3910.7	779	549.24	170.877	4402.63	10037.6	-57.5867	506.74	4781.41	814.69	98.88
3937.88	780	562.22	173.026	4423.25	10102	-55.52	503.21	4804.67	815.77	99.14
3965.07	781	577.13	174.223	4439.64	10172.8	-53.24	502.52	4832.91	819.13	98.55
3992.25	782	591.22	175.77	4456.91	10249.4	-50.9267	505.64	4863.68	823.15	98.36
4019.44	783	601.88	179.641	4476.81	10329.2	-48.75	511.14	4892.91	826.32	99.44
4046.62	784	610.23	186.088	4500.51	10407.7	-46.8067	516.23	4918.52	829.01	100.94
4073.81	785	619.87	192.556	4531.66	10480.2	-45.0433	517.69	4942.99	832.4	101.37
4100.99	786	632.81	196.434	4570.72	10545.9	-43.2567	514.79	4970.83	837.01	100.52
4128.17	787	650.04	198.436	4611.08	10607.7	-41.2733	510.43	5003.21	842.79	99.65
4155.36	788	672.07	201.684	4646.85	10668.8	-40.1833	508.22	5036.69	848.75	99.82
4182.54	789	696.39	207.235	4680.17	10731.5	-39.0933	508.1	5067.3	853.31	100.79
4209.73	790	718.66	212.828	4714.58	10795.8	-36.8267	506.87	5095.37	856.69	101.42
4236.91	791	736.01	216.755	4745.62	10859.8	-34.5833	504.71	5126.52	860.67	101.12
4264.1	792	748.4	220.262	4767.8	10925.5	-32.4033	505.81	5166.42	865.67	100.54
4291.28	793	759.4	224.938	4786.67	10993.6	-30.2	510.83	5214.47	870.74	100.61
4318.47	794	772.41	230.321	4811.15	11057.3	-27.8967	515.25	5265.53	876.04	101.39
4345.65	795	785.48	235.011	4840.04	11110.8	-25.7233	515.88	5316.76	882.29	102.34
4372.83	796	795.34	238.77	4900.11	11156.1	-24.04	514.29	5368.84	888.84	103.03
4400.02	797	803.03	242.963	4940.91	11192.6	-22.8833	513.55	5421.06	894.92	103.28
4427.2	798	811.74	248.71	4987.83	11216.2	-21.94	513.94	5468.53	901.29	103.48
4454.39	799	822.94	254.793	5031.03	11229.6	-20.9333	512.85	5506.75	908.65	104.47
4481.57	800	836.09	258.916	5064.76	11236	-19.88	508.86	5538.57	916.36	106.38
4508.76	801	850.27	260.841	5090.82	11232.3	-18.9733	504.05	5572.92	923.89	108.49
4535.94	802	866.03	262.192	5114.35	11220.8	-18.27	501.17	5614.81	931.23	110.13
4563.12	803	902.45	263.851	5138.93	11217.9	-17.5067	499.93	5660.72	937.92	111.16
4590.31	804	917.54	266.154	5165.21	11236.6	-16.3667	497.75	5704.51	943.91	112.04
4617.49	805	930.14	270.102	5195.05	11268.6	-14.95	493.3	5743.55	950.69	113.4
4644.68	806	942.98	276.248	5234.23	11295.9	-13.6733	487.86	5777.69	960.02	115.33
4671.86	807	954.67	283.437	5286.05	11313	-12.6133	483.44	5805.05	971.88	117.18
4699.05	808	962.85	290.213	5345.99	11325.9	-11.53	481.61	5823.27	984.32	117.88
4726.23	809	970.58	296.562	5404.64	11334.8	-10.42	483.02	5835.26	995.12	116.63
4753.42	810	982.57	303.471	5452.66	11334.4	-9.47	486.41	5849.6	1003.53	113.6
4780.6	811	998.85	311.395	5486.9	11325.1	-8.64	489.27	5871.48	1010.32	110.07
4807.78	812	1016.96	326.739	5513.47	11312.7	-7.72333	490.25	5883.81	1017.31	107.21
4834.97	813	1036.13	332.115	5539.89	11303.3	-6.59667	489.51	5896.13	1026.83	105.51
4862.15	814	1056.26	336.756	5567.14	11301.3	-5.23667	486.84	5914.72	1032.84	105.81
4889.34	815	1076.47	341.761	5592.73	11306.1	-3.66333	486.42	5922.79	1038.84	109.01
4916.52	816	1096.23	346.934	5639.85	11314.2	-1.98667	486.48	5920.41	1048.92	114.2
4943.71	817	1116.77	351.981	5664.06	11325.3	-0.323333	487.08	5911.73	1052.5	118.86
4970.89	818	1139.66	357.525	5688.23	11339.4	0.52	488.95	5905.3	1050.1	121.47
4998.08	819	1163.99	363.874	5711.91	11350.3	1.36	492.64	5907.26	1046.74	122.69
5025.26	820	1187.08	370.076	5738.67	11354.3	3.17333	497.77	5915.38	1047.99	123.66
5052.44	821	1208.06	375.389	5773.2	11356.1	5.07667	503.11	5923.06	1056.56	124.28
5079.63	822	1229.16	380.59	5812.81	11358.2	6.93667	507.6	5926.98	1070.81	123.95
5106.81	823	1251.81	386.631	5848.95	11357.1	8.73333	510.92	5929.14	1085.78	123.09
5134	824	1273.03	393.134	5878.53	11351.1	10.46	512.95	5932.14	1096.61	122.74
5161.18	825	1289.15	399.441	5907.31	11325.6	11.87	514.03	5935.4	1102.75	122.97
5188.37	826	1300.83	405.846	5942.88	11301	12.7433	515.63	5937.36	1108.64	122.97
5215.55	827	1311.57	412.867	5989.51	11270.3	13.5	518.72	5937.57	1118.39	122.97
5242.73	828	1323.83	420.182	6045.44	11243.2	15.0867	522.6	5936.71	1130.38	122.43
5269.92	829	1338.47	426.979	6102.17	11226.6	17.8233	526.58	5937.2	1139.72	122.22
5297.1	830	1356.29	433.349	6151.35	11221.4	20.9067	530.43	5942.02	1144.63	123.3
5324.29	831	1377.17	440.223	6192.71	11225.1	23.4333	533.5	5951.27	1147.12	125.21
5351.47	832	1398.51	447.818	6232.51	11234.8	25.3933	536.01	5961.92	1149.85	126.83
5378.66	833	1418.92	455.336	6277.56	11246.3	27.4567	539.61	5971.77	1154.65	128.16
5405.84	834	1440.71	462.287	6332.18	11255.3	29.9933	545.04	5982.5	1162.03	130.07
5433.02	835	1465.1	468.769	6459.13	11265.1	32.5733	551.5	5997.41	1171.34	132.84
5460.21	836	1489.21	474.705	6517.83	11286.4	34.5867	557.78	6016.7	1181.4	135.71
5487.39	837	1509.08	480.326	6572.66	11322	35.9833	562.11	6037.95	1190.95	137.68
5514.58	838	1524.25	486.724	6623.96	11359.9	37.0667	563.09	6060.88	1199.89	138.48
5541.76	839	1538.91	494.347	6669.35	11389.2	38.0167	561.07	6087.82	1209.2	138.84
5568.95	840	1556.78	502.614	6713.83	11415.5	38.8867	557.31	6120.07	1218.82	139.46
5596.13	841	1578.46	511.469	6770.08	11449.5	39.73	552.96	6156.34	1227.94	140.17
5623.32	842	1604.75	521.115	6846.87	11487.5	40.66	550.15	6193.73	1236.8	140.53
5650.5	843	1635.3	530.817	6938.72	11514.3	41.9367	552.49	6229.83	1245.54	140.53
5677.68	844	1666.11	540.561	7029.89	11523.8	43.9167	561.9	6265.92	1253.43	140.28
5704.87	845	1695.15	551.887	7111.95	11530.9	46.72	575.46	6305.74	1260.32	140.31
5732.05	846	1725.77	565.061	7186.1	11556.7	49.9033	587.5	6349.07	1266.96	141.67
5759.24	847	1759.21	578.522	7250.77	11603.3	52.6733	594.52	6389.8	1274.18	144.49
5786.42	848	1812.42	591.409	7305.63	11653.3	53.6567	596.45	6423.58	1282.65	147.5
5813.61	849	1827.64	603.96	7361.56	11692.9	54.6367	595.38	6453.98	1292.55	149.64
5840.79	850	1838.46	616.294	7429.51	11718	56.0567	594.62	6487.13	1302.73	150.86
5867.98	851	1845.91	629.202	7507.03	11724.5	57.3167	596.3	6524.21	1311.41	151.78
5895.16	852	1852.04	644.028	7584.24	11706.9	58.5467	599.2	6561.6	1318.66	153.29
5922.34	853	1860.77	660.177	7655.59	11675.5	59.6667	600.94	6594.28	1327.1	155.47
5949.53	854	1875.37	675.395	7722.3	11657.5	60.57	601.84	6620.32	1338.6	156.91
5976.71	855	1898.87	688.569	7839.36	11667.8	61.3633	605.21	6644.13	1352.27	156.4
6003.9	856	1931.56	700.322	7888.46	11694.3	62.4533	613.39	6672.63	1366.02	154.99
6031.08	857	1965.91	712.012	7942.74	11722.9	64.1233	623.51	6708.89	1378.18	154.57
6058.27	858	1993.63	724.892	8004.7	11755.7	66.1767	629.26	6752.31	1388.17	155.84
6085.45	859	2016.84	738.983	8071.62	11799.2	68.1833	624.51	6802.62	1392.73	158.9
6112.63	860	2040.77	752.857	8147.86	11846.8	70.02	625.18	6857.7	1397.29	163.67
6139.82	861	2063.5	765.31	8232.86	11885.2	71.8667	631.89	6908.51	1408.17	169.1
6167	862	2083.89	776.755	8312.18	11914.3	73.78	639.63	6944.85	1421.52	173.64
6194.19	863	2106.59	788.613	8377.41	11948.5	75.5833	642.95	6968.2	1434.49	176.29
6221.37	864	2131.9	802.109	8440.4	11996.4	77.1933	642.37	6991.72	1444.86	176.84
6248.56	865	2153.98	834.778	8516.59	12053.1	78.6533	641.98	7008.63	1454.85	175.44
6275.74	866	2171.65	853.048	8604.64	12113	79.9967	643.54	7025.53	1467.43	173.01
6302.92	867	2189.33	872.214	8694.02	12177.7	81.27	645.83	7067.6	1481.74	171.14
6330.11	868	2208.57	891.688	8782.81	12248.5	82.5267	648.2	7111.38	1494.51	170.62
6357.29	869	2228.58	910.644	8873.46	12318.7	83.7867	651.48	7153.78	1504.23	171.2
6384.48	870	2250.57	928.823	8961.5	12381.9	85.0633	655.87	7190.39	1512.9	172.47
6411.66	871	2274.59	946.26	9042.01	12444.2	86.4967	660.58	7213.9	1523.7	173.91
6438.85	872	2297.57	962.647	9116.93	12520.2	88.3533	665.59	7225.96	1537.5	174.77
6466.03	873	2315.97	977.865	9185.46	12619.2	90.66	670.88	7239.45	1552.97	174.97
6493.22	874	2328.42	993.09	9240.42	12739.9	93.0733	675.23	7262.74	1569.5	175.38
6520.4	875	2338.78	1009.9	9318.35	12867.8	95.4033	678.25	7293.85	1587.69	176.99
6547.58	876	2354.07	1028.57	9358.04	12978	97.96	681.67	7327.65	1607.02	180.15
6574.77	877	2376.24	1047.92	9403.48	13055.6	101.15	686.49	7356.43	1625.68	183.96
6601.95	878	2400.56	1066.72	9454.31	13110.3	103.083	691.43	7373.62	1643.18	186.82
6629.14	879	2423.32	1084.91	9505.45	13162.4	105.02	695.24	7383.54	1660.76	187.99
6656.32	880	2448.06	1103.52	9555.27	13224.1	109.067	698.03	7395.77	1678.79	188.04
6683.51	881	2480.12	1123.35	9612.97	13300.3	112.39	700.16	7414.15	1696.04	187.57
6710.69	882	2514.92	1144.61	9686.99	13396.5	114.6	701.54	7438.57	1710.89	186.51
6737.87	883	2541.93	1167.18	9772.88	13514.3	116.46	702.52	7467.89	1722.48	184.9
6765.06	884	2560.47	1190.24	9859.93	13647.9	119.12	705.01	7498.52	1732.23	183.6
6792.24	885	2577.96	1212.56	9940.72	13787.7	122.89	711.35	7527.14	1742.53	183.45
6819.43	886	2595.19	1233.22	10014.3	13927.8	127.09	720.71	7553.17	1753.75	184.28
6846.61	887	2606.89	1252.31	10088.6	14068	130.85	729.27	7576.04	1765.8	184.85
6873.8	888	2613.25	1271.84	10174.2	14209.5	134.07	735.92	7594.37	1780.27	185.42
6900.98	889	2621.2	1294.43	10272.2	14348.4	137.243	743.64	7608.44	1797.69	186.65
6928.17	890	2634.58	1320.26	10375.9	14477.8	140.457	752.2	7619.97	1815.76	188.26
6955.35	891	2648.9	1346.89	10476.4	14596.9	143.53	756.02	7630.02	1831.82	190.22
6982.53	892	2658.87	1372.18	10567.6	14711.8	147	753.37	7637.96	1844.45	192.03
7009.72	893	2667.28	1395.37	10650.6	14827	151.753	750.19	7641.62	1852.99	193.59
7036.9	894	2705.22	1416.41	10798.6	14941.1	157.55	751.76	7640.71	1859.71	195.09
7064.09	895	2731.37	1437.17	10868	15050.4	162.833	757.66	7639.51	1870.75	196.25
7091.27	896	2756.86	1461.7	10942.9	15154.3	166.52	765.07	7643.12	1889.26	196.72
7118.46	897	2785.84	1492.57	11021.2	15256.6	169.257	770.93	7652.03	1909.67	196.89
7145.64	898	2817.64	1526.99	11095.3	15360.1	172.017	773.4	7663.43	1924.5	197.57
7172.83	899	2840.42	1559.05	11161.8	15465.5	174.737	774.97	7675.63	1934.25	199.08
7200.01	900	2847.85	1586.16	11223.4	15575.2	177.057	779.23	7689.12	1945.53	201.25
7227.19	901	2848.7	1611.6	11285.2	15690.6	179.223	785.4	7705.8	1961.69	203.86
7254.38	902	2851.96	1640.24	11349.7	15805.9	181.9	791.81	7728.45	1978.94	206.66
7281.56	903	2858.17	1674.43	11419.9	15912.5	185.523	812.17	7758.15	1985.16	209.27
7308.75	904	2868.29	1714.19	11505.5	16124.4	189.657	823.36	7792.43	1991.37	211.59
7335.93	905	2885.95	1757.06	11610.9	16257.9	193.32	829.45	7828.11	1997.46	213.66
7363.12	906	2910.66	1798.7	11720.9	16407.3	196.28	829.49	7863.87	2001.35	214.84
7390.3	907	2937.17	1836.76	11817.6	16555.4	197.88	826.92	7898.16	2008.62	213.85
7417.48	908	2960.43	1873.12	11903.1	16696.1	199.48	826.05	7927.85	2021.48	211.03
7444.67	909	2978.81	1910.85	11989	16836.7	203.687	826.59	7951.03	2037.69	208.87
7471.85	910	2992.39	1950.78	12073.9	16981	208.46	825.26	7968.34	2053.3	209.25
7499.04	911	2999.96	1991.31	12150.3	17128.3	212.923	823.64	7981.44	2066.58	211.89
7526.22	912	3003.17	2031.46	12224.4	17283.8	216.92	827.26	7992.8	2079.77	216.25
7553.41	913	3010.43	2071.89	12312.9	17457	220.823	836.28	8006.59	2096.83	221.75
7580.59	914	3028.93	2113	12538.2	17648.4	224.947	845.15	8028.89	2118.99	226.78
7607.77	915	3056.15	2154.75	12652.9	17845.6	229.6	850.72	8065.06	2142.27	230.2
7634.96	916	3085.01	2197.34	12762.1	18036.2	235.04	854.13	8115.79	2160.93	232.3
7662.14	917	3112.43	2281.88	12864	18214.8	241.033	856.61	8146.46	2174.07	233.19
7689.33	918	3137.02	2323.66	12954.9	18371.2	246.983	858.65	8177.14	2185.87	232.86
7716.51	919	3155.12	2366.71	13039.5	18492.9	252.61	862.01	8242.98	2198.53	232.35
7743.7	920	3165.7	2410.67	13130.1	18589	258.057	868.74	8306.62	2210.06	232.25
7770.88	921	3174.45	2453.65	13229.9	18688.1	263.367	877.44	8361.54	2219.48	231.72
7798.07	922	3186.44	2494.58	13330.8	18808.7	268.47	883.68	8401.24	2228.97	230.33
7825.25	923	3199.64	2534.45	13428.4	18951.4	273.67	886.17	8424.26	2241.56	228.5
7852.43	924	3212.08	2574.44	13526.4	19118.5	279.24	888.57	8439.55	2260.35	226.68
7879.62	925	3227.65	2613.9	13625.4	19318.4	284.723	892.75	8458.61	2286.05	226.65
7906.8	926	3248.15	2652.82	13720.3	19547.1	289.527	895.49	8485.79	2312.83	230.93
7933.99	927	3269.61	2693.9	13809.5	19786	293.83	894.38	8521.72	2332.24	238.73
7961.17	928	3288.9	2739.55	13900.6	20020.1	298.27	891.68	8566.67	2343.71	245.95
7988.36	929	3305.55	2788.76	14001.4	20240.5	303.253	890.78	8617.63	2355.1	250.17
8015.54	930	3319.93	2839.52	14107.7	20441.2	308.817	893.06	8670.03	2371.64	252.37
8042.73	931	3333.87	2891.49	14206.3	20623.8	314.563	898.75	8718.87	2391.23	254.12
8069.91	932	3348.76	2945.05	14293.2	20786.5	319.95	907.29	8756	2410.75	256.39
8097.09	933	3363.11	2999.55	14379.2	20913.6	325.087	916.69	8776.78	2428.95	260.11
8124.28	934	3375.54	3053.54	14569.8	20999.2	330.883	925.63	8788.36	2444.55	264.92
8151.46	935	3388.38	3106.17	14665.3	21064	337.993	934.74	8802.92	2457.36	268.64
8178.65	936	3405.67	3157.74	14757.1	21135.5	346.09	942.71	8825.43	2469.41	269.45
8205.83	937	3427.57	3209.79	14842.6	21224.8	350.213	946.06	8850.33	2483.04	267.72
8233.02	938	3448.57	3263.85	14924	21328.9	354.333	946.03	8867.38	2500.38	265.75
8260.2	939	3462.61	3318.77	15012.1	21445.9	362.04	948.77	8871.69	2523.46	265.95
8287.38	940	3479.83	3370.85	15111.4	21580.3	369.033	956.26	8867.9	2552.87	268.83
8314.57	941	3498.7	3419.32	15212.9	21734.3	375.823	963.86	8864.4	2586.7	272.95
8341.75	942	3520.98	3468.66	15310.1	21900.3	383.287	967.81	8866.62	2620.01	276.47
8368.94	943	3534.3	3523.31	15408	22066.3	392.073	969.91	8876.62	2646.08	278.91
8396.12	944	3538.21	3582.98	15513.8	22224.7	401.867	973.23	8891.92	2661.83	281.44
8423.31	945	3545.97	3644.45	15628.6	22375.9	411.57	976.86	8904.56	2672.37	284.3
8450.49	946	3565.39	3705.41	15748.6	22524.6	420.403	979.62	8910.39	2685.36	285.69
8477.67	947	3588.32	3766.2	15864.3	22673.2	428.223	995.23	8916.33	2693.31	284.43
8504.86	948	3602.42	3829.65	15961.1	22819.2	435.307	1006.53	8929.51	2701.27	283.15
8532.04	949	3605.36	3898.12	16036.2	22958.9	442.537	1011.28	8946.75	2715.47	281.88
8559.23	950	3606.9	3968.62	16111	23094.6	451.08	1007.49	8959.62	2728.69	280.55
8586.41	951	3619.26	4034.61	16209.6	23231.8	461.447	1001.34	8963.91	2747.76	281.34
8613.6	952	3645.36	4094.86	16333.7	23366.8	472.843	999.5	8962.73	2774.93	283.04
8640.78	953	3679.15	4156	16620.4	23493.2	483.5	1000.62	8963.13	2803.34	284.45
8667.97	954	3711.3	4224.86	16776	23616.6	492.193	998.69	8970.3	2826.21	285.59
8695.15	955	3731.1	4300.24	16929.8	23748.3	499.61	995.32	8983.85	2845.25	287.24
8722.33	956	3733.48	4375.52	17075.3	23892.4	507.41	1001.25	8999.14	2866.7	289.73
8749.52	957	3726.68	4449.22	17211.9	24043	515.853	1021.72	9011.82	2893.11	292.06
8776.7	958	3727.85	4526.22	17340.6	24186.5	523.813	1048.19	9019.96	2920.83	292.97
8803.89	959	3750.85	4608.02	17464.2	24313.7	531.193	1067.92	9024.23	2944.74	292.5
8831.07	960	3796	4689.31	17583.2	24432.1	539.387	1075.24	9028.77	2963.49	291.97
8858.26	961	3849.51	4764.75	17689	24557.1	549.273	1073.89	9037.2	2979.16	292.67
8885.44	962	3894.57	4835.25	17772.3	24694.5	560.723	1071.91	9047.81	2993.83	294.34
8912.62	963	3922.76	4907.26	17842.6	24839.6	573.733	1074.12	9058.19	3007.8	295.56
8939.81	964	3936.61	4984.8	17921.9	24985.8	588.373	1080.18	9070.14	3020.41	296.48
8966.99	965	3944.86	5064.79	18017.3	25126.2	603.773	1089.67	9084.77	3032.68	298.99
8994.18	966	3954.88	5141.84	18119.7	25253.4	618.403	1104.74	9099.61	3047.75	303.92
9021.36	967	3967.7	5215.03	18223.6	25367.5	625.1	1125.03	9112.88	3067.53	310.22
9048.55	968	3979.99	5290.82	18335.6	25478.9	631.793	1143.99	9126.94	3090.2	315.63
9075.73	969	3989.16	5378.35	18469.3	25602.5	645.003	1154.2	9147.34	3111.56	318.35
9102.92	970	3995.23	5585.4	18638.1	25751.2	658.85	1154.15	9163.32	3129.16	318.79
9130.1	971	4000.67	5689.85	18842.8	25924.2	673.007	1148.89	9179.3	3144.71	317.88
9157.28	972	4008.64	5787.65	19065.3	26100.9	687.153	1146.62	9224.36	3161.77	314.62
9184.47	973	4019.35	5875.84	19469.7	26261	701.253	1152.91	9277.88	3182.58	308.57
9211.65	974	4031.17	5956.59	19638	26401.6	715.02	1165.38	9328.86	3206.21	303.21
9238.84	975	4045.54	6038.03	19792.2	26532	728.39	1176.3	9367.98	3227.91	302.8
9266.02	976	4065.75	6127.45	19936.9	26672.1	741.933	1182.04	9397.5	3243.93	307.41
9293.21	977	4090.47	6224.76	20071.3	26848.7	756.283	1185.72	9425.61	3257.85	314.13
9320.39	978	4111.59	6325.53	20196.6	27066.8	771.45	1190.16	9450.41	3277.84	321.39
9347.58	979	4119.91	6427.69	20322.4	27299.8	786.81	1195.23	9461.05	3306.72	329.15
9374.76	980	4114.61	6531.23	20460.7	27524.6	801.65	1201.51	9458.6	3337.97	337.21
9401.94	981	4104.35	6635.01	20611.2	27739.3	815.47	1209.89	9461.47	3363.3	345.47
9429.13	982	4096.14	6739.05	20758	27942.6	828.24	1218.32	9482	3382.89	354.12
9456.31	983	4089.37	6845.96	20890.4	28303.8	840.787	1223.52	9513.02	3405.19	362.33
9483.5	984	4083.86	6956.15	21017.3	28477.6	854.267	1226.12	9543.22	3435.29	367.69
9510.68	985	4084.4	7065.4	21154.3	28645.7	869.133	1231.47	9570.06	3466.6	368.44
9537.87	986	4104.95	7169.68	21304.3	28796	885.06	1243.41	9595.41	3488.01	366.34
9565.05	987	4112.24	7269.34	21451	28932	901.593	1259.22	9622.04	3497.34	365.84
9592.23	988	4114.47	7367.6	21572.2	29067.5	918.413	1273.99	9653.1	3503.87	368.88
9619.42	989	4116.44	7466.93	21659.6	29197.8	935.597	1287.11	9686.36	3518.89	372.58
9646.6	990	4119.89	7567.22	21725.5	29306.5	954.007	1299.62	9713.16	3546.97	373.24
9673.79	991	4120.48	7666.74	21790.4	29401.8	974.547	1313.21	9724.58	3566.67	370.21
9700.97	992	4114.39	7763.43	21869.8	29515.8	996.79	1312.89	9717.21	3586.37	365.85
9728.16	993	4104.71	7855.43	22055.2	29661.6	1019.28	1312.59	9700.74	3633.42	363.58
9755.34	994	4097.74	7943.53	22124.4	29816.7	1040.76	1315.64	9694.42	3683.53	365.57
9782.53	995	4093.28	8031.48	22178.2	29957.7	1060.66	1322.56	9704.38	3731.6	371.1
9809.71	996	4084.53	8122.61	22243.9	30093.8	1079.29	1331.83	9715.95	3773.8	377.57
9836.89	997	4068.92	8218.24	22341.4	30247.4	1088.43	1343.04	9713.9	3808.08	382.71
9864.08	998	4053.21	8317.32	22465.1	30416.7	1097.57	1357.81	9695.72	3834.05	385.54
9891.26	999	4046.48	8415.52	22592	30576.3	1116.02	1375.98	9668.9	3853.82	385.87
9918.45	1000	4051.36	8510.38	22705.4	30707.2	1134.55	1392.63	9645.35	3871.41	384.15
9945.63	1001	4063.25	8607.15	22818.9	30816.8	1153.12	1403.09	9631.58	3890.45	382.01
9972.82	1002	4075.37	8710.93	22965.7	30928.2	1171.36	1409.92	9624.15	3913.37	381.31
10000	1003	4085.55	8817.83	23153	31051.5	1188.52	1418.07	9619.74	3943.23	382.45
10001	1004	4099.3	8925.29	23346.5	31175.9	1204.71	1426.38	9620.61	3982.94	385.11
10057.2	1005	4119.05	9040.76	23512.1	31285.4	1221	1433.29	9625.96	4030.16	389.29
10113.4	1006	4132.85	9168.1	23652.5	31371.3	1238.55	1441.69	9628.4	4075.84	394.4
10169.6	1007	4127.92	9299.6	23791.2	31440.2	1258.03	1450.4	9623.01	4112.22	399.03
10225.8	1008	4110.84	9430.11	23942.7	31510.2	1279.24	1454.69	9613.2	4140.85	402.25
10282	1009	4101.49	9562.9	24105.8	31595.5	1301.69	1456.03	9604.9	4167.11	403.05
10338.2	1010	4106.25	9698.21	24267.4	31694.2	1325.87	1459.54	9599.18	4189.88	403.84
10394.4	1011	4105.9	9831.24	24410.8	31787.8	1352.56	1468.97	9593.33	4206.73	403.86
10450.6	1012	4082.65	9961.29	24680.4	31855.7	1380.23	1487.88	9584.79	4224.17	402.83
10506.8	1013	4052.01	10091.6	24848.3	31899.6	1405.4	1513.42	9572.05	4250.45	401.58
10563	1014	4045.15	10221	25025.9	31945.4	1426.9	1533.21	9555.26	4283.54	400.36
10619.2	1015	4065.82	10344.2	25193.5	32020.5	1447.67	1539.14	9537.3	4314.01	398.89
10675.4	1016	4090.03	10461.5	25361.4	32130.3	1471.84	1536.88	9523.04	4336.7	396.96
10731.6	1017	4106.24	10581.1	25550.8	32255	1500.95	1536.59	9516.35	4356.42	394.47
10787.8	1018	4127.2	10710.4	25752.3	32373.2	1532.35	1539.41	9515.37	4380.89	391.91
10844	1019	4158.34	10854.2	25934.5	32485.8	1561.96	1539.44	9511.51	4411.46	390.04
10900.1	1020	4185.25	11018.4	26088	32602.2	1588.88	1539.54	9499.03	4444.07	388.44
10956.4	1021	4199.74	11207.1	26236.1	32720.2	1615.97	1551.47	9486.04	4473.02	386.23
11012.5	1022	4210.32	11634.7	26407	32839.8	1646.41	1576.37	9485.75	4492.73	384.4
11068.7	1023	4223.76	11850.6	26614	32977.3	1680.24	1602.36	9485.46	4504.29	384.88
11124.9	1024	4236.65	12054.2	26848.2	33136.3	1714.83	1621.76	9495.7	4517.9	387.07
11181.1	1025	4243.7	12248.1	27079.2	33285.8	1748.17	1636.44	9502.48	4540	388.65
11237.3	1026	4244.6	12444.9	27277.9	33398.4	1780.69	1649.96	9495.75	4563.43	389.65
11293.5	1027	4242.87	12652.6	27442.1	33490.1	1797.38	1662.9	9477.26	4578.69	392.4
11349.7	1028	4240.04	12868.6	27585.1	33591.2	1814.07	1674.1	9459.21	4586.75	398.04
11405.9	1029	4234.45	13086.7	27706.5	33704.9	1849.22	1684.11	9454.58	4594.17	405.67
11462.1	1030	4227.52	13299.5	27804.2	33825	1885.57	1695.32	9460.02	4605.78	414.08
11518.3	1031	4224.75	13499	27902.5	33950.8	1921.89	1707.64	9457.59	4625.78	422.62
11574.5	1032	4231.77	13685.7	28172	34066.4	1957.17	1717.3	9440.04	4655.07	431.33
11630.7	1033	4229.04	13871.9	28309.5	34147.1	1990.77	1722.59	9419.6	4687.26	441.05
11686.9	1034	4215.94	14072.7	28436.9	34200.4	2022.9	1729.76	9406.18	4715.32	451.81
11743.1	1035	4195.76	14291.8	28566.3	34265.7	2054.85	1768.41	9394.27	4727.79	460.8
11799.3	1036	4177.55	14517.2	28698	34374.8	2087.96	1783.27	9378.06	4740.26	464.91
11855.5	1037	4167.65	14731.2	28816.2	34529.8	2122.46	1788.2	9361.9	4768.35	464.46
11911.7	1038	4167.29	14927	28904.8	34706.5	2157.36	1791.27	9346.47	4802.92	461
11967.9	1039	4178.36	15111	28966.1	34874.4	2191.52	1798.37	9321.96	4843.14	454.71
12024.1	1040	4202.1	15294.3	29017.5	35022.2	2224.62	1809.11	9285.39	4886.86	446.68
12080.3	1041	4231.67	15481.6	29065.5	35165.4	2257.34	1822.96	9249.86	4930.41	440.1
12136.5	1042	4255.99	15667.9	29101.2	35318.4	2290.16	1840.5	9226.73	4969.58	438.21
12192.7	1043	4271.17	15848.8	29129.5	35468.4	2323.08	1859.68	9209.03	5002.28	443.13
12248.9	1044	4281.01	16030.2	29174.8	35595.9	2355.98	1877.45	9184.2	5029.38	454.26
12305.1	1045	4288.99	16216.3	29245.1	35700.3	2388.62	1893.15	9159.97	5055.21	467.37
12361.3	1046	4294.35	16398.9	29321.8	35786.4	2421.53	1905.66	9161.68	5085.01	477.91
12417.5	1047	4295.77	16571.3	29394.1	35846.3	2456.7	1912.23	9198.94	5119.13	483.96
12473.7	1048	4296.22	16738.9	29470.1	35874	2495.03	1914.39	9248.72	5154.4	485.73
12529.9	1049	4298.33	16910.7	29551.4	35883.9	2534.68	1919.28	9278.65	5191.32	485.26
12586.1	1050	4298.54	17092.5	29633.2	35898.7	2573.43	1931.38	9279.14	5233.51	486.01
12642.3	1051	4293.73	17286.7	29728.8	35930.1	2610.98	1947.96	9263.79	5281.2	489.89
12698.5	1052	4288.51	17485.7	29993.7	35982.8	2648.37	1965.19	9245.18	5331.14	495.11
12754.7	1053	4291.02	17672.9	30133.1	36063.2	2687.7	1984.15	9225.73	5379.22	498.79
12810.9	1054	4302.8	17842.8	30264.5	36167.4	2731.27	2007.21	9207.04	5419.35	500.59
12867	1055	4315.24	18012.3	30382	36273.6	2777.72	2030.35	9192.03	5444.99	501.83
12923.2	1056	4318.99	18200.4	30481.5	36362	2799.47	2044.55	9181.18	5455.93	502.41
12979.5	1057	4312.93	18407.5	30575.9	36433.2	2821.22	2047.7	9174.47	5461.13	501.05
13035.6	1058	4302.05	18619.1	30685.5	36493	2858.53	2048.57	9173.39	5472.02	498.64
13091.8	1059	4294.59	18819.7	30817.1	36538.2	2893.97	2053.17	9175.94	5494.23	498.31
13148	1060	4298.32	19003.8	30962.9	36566.9	2934.25	2056.69	9173.2	5526.63	500.94
13204.2	1061	4308.65	19182	31104.1	36587.8	2981.62	2054.78	9158.81	5564.64	503.89
13260.4	1062	4309.18	19367.6	31212.4	36643	3033.8	2053.41	9139.07	5604.09	504.96
13316.6	1063	4293.03	19558.1	31277.9	36661.4	3086.85	2061.53	9123.32	5644.44	504.58
13372.8	1064	4271.83	19744.5	31333.8	36647.8	3137.64	2079.68	9109.6	5688.01	504.32
13429	1065	4259.58	19931.8	31418.5	36609.7	3185.52	2099.23	9090.25	5737.95	504.77
13485.2	1066	4261.41	20134.1	31528.8	36584	3231.91	2110.71	9064.98	5794.77	505.68
13541.4	1067	4277.64	20350.1	31632.6	36597.1	3278.86	2115.37	9039.25	5853	507.21
13597.6	1068	4306.13	20561	31710.2	36631.7	3328.82	2124.19	9014.95	5905.18	509.7
13653.8	1069	4338.94	20755.5	31766	36649.6	3383.77	2140.09	8987.79	5949.05	512.6
13710	1070	4361.48	20942.5	31821	36639.4	3443.01	2154.66	8952.31	5988.15	513.99
13766.2	1071	4365.8	21136.3	32013.6	36621.3	3502.43	2163.81	8908.66	6025.59	515.38
13822.4	1072	4365.29	21343.7	32140.1	36619.9	3558.18	2170.65	8863.25	6059.28	518.18
13878.6	1073	4378.91	21548.1	32266.6	36645.1	3611.42	2179.15	8822.51	6084.92	520.85
13934.8	1074	4407.64	21712.2	32393.1	36687.8	3667.24	2194.8	8788.32	6101.93	522.98
13991	1075	4442.08	21963.6	32506.8	36723.8	3729.18	2218.61	8772.74	6114.84	525.03
14047.2	1076	4473.67	22151.5	32583	36726.5	3797.13	2238.51	8757.17	6130.95	527.45
14103.4	1077	4493.26	22368.8	32620.2	36688.1	3869.22	2242.04	8722.91	6154.17	529
14159.6	1078	4501.85	22561.9	32657.9	36646.9	3942.78	2236.79	8683.56	6179.75	528.79
14215.8	1079	4505.22	22717.3	32745.8	36659.1	4015.19	2274.15	8645.77	6189.98	528.59
14272	1080	4507.95	22852.9	32902.8	36719.4	4086.01	2310.86	8620.75	6200.21	529.64
14328.2	1081	4512.05	22979.7	33107.6	36763.6	4156.54	2336.05	8612	6214.93	530.23
14384.4	1082	4520.76	23095.8	33315.1	36759.9	4227.15	2349.08	8607.63	6229.98	529.06
14440.6	1083	4528.96	23198.5	33487.9	36734.3	4296.77	2362.63	8589.25	6251.35	527.14
14496.8	1084	4528.43	23279.7	33627.9	36715.8	4364.48	2384.06	8546.66	6280.42	525.6
14553	1085	4520.25	23322.4	33770.7	36715.2	4430.34	2409.04	8488.08	6314.46	525.61
14609.2	1086	4512.86	23319.8	33937.7	36757.2	4462.84	2429.62	8441.01	6349.26	528.69
14665.4	1087	4512.4	23290.9	34103.5	36871.6	4495.35	2441.38	8428.94	6381.06	533.46
14721.5	1088	4522.23	23269.9	34216.3	37034.2	4561.35	2445.75	8439.94	6410.69	536.11
14777.8	1089	4543.82	23279.7	34250.9	37176.9	4630	2450.35	8434.37	6442.33	535.82
14834	1090	4571.73	23319.3	34238.1	37265.3	4701.32	2460.53	8387.48	6474.52	535.82
14890.1	1091	4595.16	23370.3	34274.1	37323.8	4774.19	2469.46	8311.99	6503.21	539.32
14946.3	1092	4607.44	23418.1	34315.4	37386.4	4848.72	2470.08	8239.71	6533.08	546.32
15002.5	1093	4609.88	23470.7	34327.2	37444.4	4926.15	2472.85	8192.87	6568.79	554.45
15058.7	1094	4606.05	23555.5	34307.6	37469.8	5006.19	2491.06	8173.72	6600.54	562.1
15114.9	1095	4597.5	23687.2	34266.6	37471.7	5086.97	2517.43	8169.28	6616.85	568.38
15171.1	1096	4588.16	23842.8	34215.7	37487.9	5167.85	2536.31	8159.49	6622.81	570.76
15227.3	1097	4584.95	23984	34177.1	37529.4	5249.8	2545.56	8129.71	6630.56	568.42
15283.5	1098	4588.75	24102.3	34168.8	37560.4	5332.6	2551.67	8085.09	6643.72	565.79
15339.7	1099	4592.76	24219.8	34183.2	37539.3	5414	2557.42	8047.24	6662.08	566.73
15395.9	1100	4591.54	24346.5	34197.1	37472.8	5492.61	2561.94	8029.5	6686.95	569.29
15452.1	1101	4585.41	24462.9	34204.4	37410.7	5569.71	2565.52	8023.37	6714.36	570.83
15508.3	1102	4579.73	24554.1	34222.3	37394.4	5647.34	2570.41	8012.56	6737.42	572.33
15564.5	1103	4582.31	24643.3	34262.1	37425.5	5725.77	2577.93	7992.46	6758.55	574.7
15620.7	1104	4592.09	24771.3	34309.3	37479.1	5803.42	2587.3	7972.68	6786.58	576.14
15676.9	1105	4593.6	24948.5	34341.8	37537.1	5878.55	2597.85	7961.25	6821.46	575.08
15733.1	1106	4576.88	25149.4	34357.5	37596	5950.34	2609.31	7951.9	6852.93	572.67
15789.3	1107	4556.07	25349.6	34364.3	37641.9	6018.77	2619.51	7933.31	6875.76	572.64
15845.5	1108	4552.98	25542.8	34358.4	37649.9	6085.38	2624.96	7902.27	6896.43	578.53
15901.7	1109	4568.97	25728.6	34344.7	37626.7	6152.71	2624.51	7862.8	6922.89	588.27
15957.9	1110	4584.03	25906.1	34350.7	37607.6	6221.02	2621.72	7825.26	6955.95	594.14
16014.1	1111	4578.02	26080.8	34356.6	37596.4	6288.44	2621.21	7805.22	6992.26	591.79
16070.3	1112	4552.28	26258.5	34273.5	37551.1	6354.55	2622.02	7808.03	7029	584.96
16126.5	1113	4534.8	26434.8	34170.2	37445.5	6420.51	2619.42	7819.04	7064.75	579.62
16182.7	1114	4549.31	26603.7	34120.4	37311.7	6485.98	2614.38	7819.8	7101.21	578.04
16238.9	1115	4581.87	26764.6	34158.9	37201.6	6549.32	2614.23	7805.54	7145.43	579.55
16295.1	1116	4601.14	26917.2	34273.1	37130.2	6580.33	2624.03	7781.25	7204.91	582.98
16351.3	1117	4598.2	27073.1	34424.3	37071.1	6611.34	2642.73	7752.97	7277.58	587.96
16407.5	1118	4589.66	27255.5	34561.4	36997.4	6675.55	2663.05	7726.88	7351.38	595.26
16463.7	1119	4593.95	27461.2	34649.2	36907.1	6744.24	2674.51	7706.13	7416.1	604.39
16519.9	1120	4611.07	27659.2	34696.4	36817.4	6817.07	2676.91	7687.63	7472.28	612.32
16576.1	1121	4627.75	27843.9	34737.3	36750.5	6893.88	2685.28	7667.22	7526.79	617.03
16632.3	1122	4634.19	28042.9	34793	36714.6	6975.11	2709.16	7643.78	7582.92	619.78
16688.5	1123	4624.53	28275.4	34847.8	36684.1	7059.34	2749.63	7617.71	7610.54	622.5
16744.7	1124	4589.31	28535.6	34862.4	36622.4	7143.49	2748.89	7590.12	7638.17	625.08
16800.8	1125	4603.48	28809	34825.9	36527.1	7225.65	2751.21	7563.98	7689.06	626.08
16857	1126	4631.62	29094.6	34777.4	36423.2	7306.24	2766.18	7541.33	7733.53	625.06
16913.2	1127	4656.74	29695.4	34761.2	36323.1	7385.73	2785.29	7530.36	7771.47	623.37
16969.4	1128	4678.69	29969.3	34780.1	36216.6	7462.34	2796.25	7519.39	7803.82	622.52
17025.6	1129	4693.01	30230.6	34800.4	36094.2	7535.31	2798.69	7495.44	7828.99	622.99
17081.8	1130	4682.44	30510.1	34798.2	35967.4	7608.97	2803.78	7472.08	7844.8	624.67
17138	1131	4648.03	30812.1	34805.2	35845.4	7688.42	2826.99	7450.88	7856.16	626.63
17194.2	1132	4622.89	31112.2	34859.2	35714.3	7774.57	2876.03	7428.74	7874.74	626.89
17250.4	1133	4631.18	31395.5	34950.7	35578.7	7867.3	2935.1	7404.15	7908.9	627.14
17306.6	1134	4657.05	31669.6	35068	35478.9	7967.91	2973.62	7379.07	7956.5	626.05
17362.8	1135	4675.9	31940	35175.7	35424.9	8075.81	2979.83	7353.01	8006.94	625.41
17419	1136	4687.32	32203.4	35240.8	35380.7	8188.8	2972.15	7321.63	8050.64	626.65
17475.2	1137	4700.55	32473.4	35262.9	35334	8308.6	2976.33	7281.2	8086.8	629.19
17531.4	1138	4713.43	32783.6	35262.4	35304.4	8438.95	3004.33	7231.96	8119.63	631.99
17587.6	1139	4720.08	33150.4	35268.7	35297.4	8575.76	3051.9	7178.69	8151.02	634.15
17643.8	1140	4722.63	33542	35316.5	35255.6	8707.05	3102.44	7130.11	8181.46	635.24
17700	1141	4724.24	33899.7	35418.9	35155	8825.65	3132.12	7093.52	8213.27	636.1
17701	1142	4724.26	34190.8	35550.2	35048.4	8935.63	3126.7	7064.83	8247.23	638.43
17764.4	1143	4724.24	34433.1	35669	35024.9	9045.81	3097.4	7029.29	8278.2	643.09
17827.9	1144	4724.71	34667.3	35759	35085.2	9161.77	3067.95	6980.42	8298.71	648.85
17891.3	1145	4722.88	34908.2	35833.1	35136.7	9281.93	3051.68	6929.84	8307.75	653.98
17954.8	1146	4722.81	35130.2	35889.6	35119.4	9340.11	3051.7	6889.86	8313.92	658.42
18018.2	1147	4733.43	35317.2	35898.3	35068.7	9398.3	3067.98	6859.01	8326.97	662.17
18081.7	1148	4751.95	35503.8	35849.7	35037.6	9504.02	3092.22	6829.79	8348.23	662.92
18145.1	1149	4766.52	35723.1	35781.3	35025.6	9602.29	3110.34	6798.22	8372.99	659.73
18208.5	1150	4776.66	35944.8	35676.2	35008.1	9704.02	3117.53	6768.13	8397.92	657.89
18272	1151	4792.24	36123.8	35582.9	34988.2	9814.94	3119.54	6748.68	8420.91	663.28
18335.4	1152	4810.09	36273.8	35439.6	34994	9929.54	3119	6736.18	8435.99	671.72
18398.9	1153	4811.52	36443.2	35270.8	35030	10039.2	3115.71	6708.57	8440.24	672.2
18462.3	1154	4789.09	36644.1	35103.2	35042.7	10141.1	3117.09	6654.44	8445.29	662.6
18525.8	1155	4760.34	36837.3	34954.5	34975.7	10239	3131.45	6594.07	8465.59	653.85
18589.2	1156	4745.8	36981.1	34833.3	34850.9	10339.6	3153.66	6555.66	8497.56	655.71
18652.6	1157	4743.37	37082.8	34723	34743	10448.1	3169.73	6542.26	8527.34	664.57
18716.1	1158	4737.27	37188.7	34593.9	34704.8	10564.9	3172.94	6533.25	8551.75	669.16
18779.5	1159	4724.25	37326.7	34461.9	34741.4	10686.8	3168.76	6506.98	8575.53	664.54
18843	1160	4715.13	37478	34378.6	34806	10806.6	3164.3	6455.73	8598.17	656.41
18906.4	1161	4716.83	37606.3	34345.2	34828.9	10914.9	3159.96	6388.42	8617.28	653.12
18969.8	1162	4724.62	37702.6	34304.6	34783.5	11009.8	3155.66	6322.75	8635.53	657.32
19033.3	1163	4729.83	37796	34219.9	34695.2	11099.2	3154.79	6274.43	8656.89	666.24
19096.7	1164	4731.98	37916.3	34099.5	34592.4	11189.7	3157.03	6253.33	8686.38	675.54
19160.2	1165	4739.39	38056.1	33970.6	34482.7	11281.9	3160.31	6259.05	8733.02	681.29
19223.6	1166	4754.06	38181.3	33873.4	34355.2	11374.6	3169.85	6275.72	8799.24	682.9
19287.1	1167	4765.77	38268.9	33841.6	34193.5	11464.3	3219.83	6282.03	8835.2	684.62
19350.5	1168	4766.12	38326.2	33859.9	34010	11541.6	3240.34	6271.82	8871.17	689.56
19413.9	1169	4760.35	38377.1	33864.8	33849.3	11599.6	3248.28	6256.95	8931.67	695.15
19477.4	1170	4782.75	38438.4	33712.6	33728.6	11648.5	3249.51	6250.44	8975.87	698.31
19540.8	1171	4800.65	38511.5	33640.7	33610.8	11706	3247.1	6254.59	9008.62	699.65
19604.3	1172	4796.72	38584.9	33599.1	33460.8	11773.7	3239.12	6260.93	9037.83	700.55
19667.7	1173	4779.29	38647	33545.6	33294.8	11839.8	3227.83	6257.47	9069.94	700.34
19731.2	1174	4778.52	38702.1	33466.6	33154.2	11897.9	3220.4	6239.73	9104.31	697.87
19794.6	1175	4803.73	38758.7	33393.3	33052.5	11921.4	3219.89	6211.71	9136.6	694.11
19858	1176	4829.59	38805.7	33353.9	32959.9	11944.9	3221.81	6179.08	9168.02	692
19921.5	1177	4833.63	38824.5	33355.7	32832.5	11973.9	3225.47	6148.55	9203.27	693.44
19984.9	1178	4826.57	38814.3	33397.8	32653.3	11987.6	3242.07	6125.61	9242.44	698.08
20048.4	1179	4835.16	38786.5	33467.7	32445.2	12002.5	3280.11	6107.81	9282.04	705.13
20111.8	1180	4870.56	38708.5	33538	32251.5	12031.2	3327.47	6097.11	9320.74	714.21
20175.2	1181	4918.58	38689.7	33589.9	32105.1	12071.3	3360.4	6086.41	9363.89	724.32
20238.7	1182	4950.65	38701.5	33635.6	31994.8	12108.8	3370.15	6056.4	9419.14	733.18
20302.1	1183	4945.46	38723.1	33703.7	31862.3	12124.4	3370.47	6022.32	9483.48	738.46
20365.6	1184	4914.03	38733.7	33796.4	31673.4	12107.9	3379.84	5990.5	9546.5	740.05
20429	1185	4896.93	38741.5	33875.7	31468.2	12075.1	3403.11	5960.06	9605.24	740.44
20492.5	1186	4917.26	38760.3	33910.9	31301.1	12057.3	3426.08	5927.1	9660.72	742.13
20555.9	1187	4955.29	38784.2	33923	31171.9	12070.6	3428.02	5892.54	9709.41	745.26
20619.3	1188	4986.92	38802.5	33951.8	31051	12106.5	3407.72	5862.58	9748.02	747.1
20682.8	1189	5014.43	38821.2	33991.3	30918.7	12146.1	3387.93	5840.86	9779.05	743.54
20746.2	1190	5046.61	38857.4	33980.9	30757.3	12178.8	3385.65	5821.43	9809.16	733.92
20809.7	1191	5083.35	38914.1	33946.5	30558.8	12209.5	3396.76	5796.3	9842.92	724.25
20873.1	1192	5125.89	38970.3	33893.9	30358.4	12251.1	3413.28	5764.92	9879.93	721.78
20936.6	1193	5176.45	39004.5	33818.4	30215.2	12312.7	3431.76	5729.18	9918.92	724.5
21000	1194	5226.82	39017	33748.4	30132.6	12394.9	3449.59	5690.48	9957	727.22
21001	1195	5264.06	39023.1	33689.3	30035.5	12490.4	3468.13	5655.37	9987.81	734.48
21047.5	1196	5284.3	39035.6	33605	29864.2	12588.6	3488.12	5628.58	10009.9	736.87
21094	1197	5290.58	39053.4	33489.9	29661.6	12683.3	3505.24	5602.74	10032.8	733.3
21140.5	1198	5287.33	39067.3	33378.2	29513.4	12777.8	3519.44	5569.02	10066.8	729.33
21187	1199	5281.76	39074.5	33280.3	29432.9	12885	3535.29	5528.25	10110.5	731.14
21233.4	1200	5274.93	39077.8	33187.8	29383.8	13016.7	3550.26	5485.96	10153.8	738.47
21279.9	1201	5256.33	39073.4	33115	29360.2	13166	3555.49	5452.02	10187.6	745.39
21326.4	1202	5224.29	39053.9	33074.6	29354.4	13314.1	3548.14	5438.24	10211.4	747.46
21372.9	1203	5198.83	39022.4	33051.6	29314.2	13456.9	3534.65	5443.11	10230.2	745.14
21419.4	1204	5197.81	38994.1	33031.8	29213.7	13609	3521.94	5450.76	10245.7	741.28
21465.9	1205	5214.89	38983.1	33006.5	29106.4	13695.9	3513.1	5444.55	10258.8	738.46
21512.4	1206	5234.04	38992.5	32960.6	29056.2	13782.8	3511.41	5412.44	10277.6	737.41
21558.9	1207	5251.68	39017.8	32899	29054.8	13978.9	3520.59	5352.55	10308.8	736.85
21605.3	1208	5273.17	39058.5	32843.7	29041.6	14191.4	3541.13	5282.03	10348.6	736.08
21651.8	1209	5298.46	39114	32711.9	28980.3	14411.2	3568.84	5228.92	10390	735.24
21698.3	1210	5321.83	39170	32626.8	28891.5	14628.1	3594.7	5207.08	10428.6	732.85
21744.8	1211	5339.77	39201.2	32559.6	28818.4	14834	3621.84	5205.36	10445.5	727.4
21791.3	1212	5353.62	39190.5	32506.1	28774	15029	3636.24	5206.1	10462.4	720.76
21837.8	1213	5367.4	39153.4	32457.1	28733.4	15222.5	3654.22	5200.48	10490.8	717.42
21884.3	1214	5384.03	39133.7	32421.8	28676.1	15426.5	3668.63	5180.43	10514.9	719.79
21930.8	1215	5402.73	39150.2	32402.4	28605.9	15644.2	3677.27	5136.57	10538.3	725.7
21977.3	1216	5431.71	39172.7	32392.6	28533.9	15869.4	3682.81	5073.42	10567.7	731.81
22023.7	1217	5441.35	39171.1	32386.9	28465.7	16093.3	3685.88	5013.51	10613	738.15
22070.2	1218	5449.68	39149.6	32364.5	28397.4	16313.1	3685.67	4978.83	10673.4	746.15
22116.7	1219	5455.61	39124	32298.4	28180.8	16530.6	3684.52	4971.84	10730.3	753.72
22163.2	1220	5462.18	39103.1	32177.8	28038.4	16744	3686.95	4975.08	10768.5	757.56
22209.7	1221	5474.13	39092	31995.1	27926.9	16947	3694.03	4964.76	10791.3	758.48
22256.2	1222	5488.08	39090.6	31756.9	27858.2	17142.3	3700.43	4928.88	10804.8	759.19
22302.7	1223	5494.08	39092.3	31515	27807.8	17339.7	3700.77	4879.09	10809.1	760.84
22349.2	1224	5487.92	39092.4	31325.1	27763	17541	3697.96	4838.85	10809.8	764.86
22395.7	1225	5477.05	39089.7	31193.5	27726.2	17737.4	3700.11	4820.36	10818.5	773.38
22442.1	1226	5472.67	39081.1	31095.1	27688.3	17921.9	3710.6	4822.07	10838.7	786.05
22488.6	1227	5480.93	39063.5	30999.8	27635.6	18093.5	3724.22	4837.77	10859.3	798.38
22535.1	1228	5497.1	39038.4	30886	27562.6	18253.4	3733.9	4855.08	10866.1	805.1
22581.6	1229	5501.38	39009.2	30738	27471.1	18405.9	3739.47	4858.15	10862	805.8
22628.1	1230	5483.28	38981.3	30767.2	27366.2	18554.6	3745.04	4843.47	10865.5	805.36
22674.6	1231	5469.76	38958.4	30809.6	27250.2	18695.2	3750.22	4824.84	10888.3	807.91
22721.1	1232	5491.71	38895.6	30840.1	27123.1	18820	3751.39	4821.08	10926.6	812.1
22767.6	1233	5536.11	38846.9	30880.8	26992	18928.2	3749.79	4817.32	10971.8	813.85
22814	1234	5565.63	38793.7	30929	26870.6	19026.1	3749.84	4820.81	11019.3	812.88
22860.5	1235	5567.06	38730.2	30943.9	26759.8	19074.4	3755.49	4824.24	11069.6	812.46
22907	1236	5562.12	38644.1	30903.5	26633.3	19122.7	3771.62	4822.53	11124.8	812.49
22953.5	1237	5577.77	38542.1	30838.6	26464.7	19222.6	3793.02	4819.34	11178.7	808.98
23000	1238	5609.74	38450.7	30795.6	26259.7	19322.8	3800.72	4815.7	11218.6	800.57
23001	1239	5628.02	38384.1	30784.4	26049.4	19415.7	3788.46	4808.12	11245.6	790.62
23081.2	1240	5624.84	38332.6	30789.5	25856.3	19495.9	3777.34	4795.68	11278.5	783.15
23161.3	1241	5627.06	38282.7	30807.4	25676.2	19559.3	3791.69	4779.65	11325.5	779.72
23241.5	1242	5650.34	38228	30842.3	25487.6	19604.7	3828.84	4757.57	11370.4	779.59
23321.7	1243	5682.83	38166.7	30884	25268	19638.9	3864.35	4726.66	11398	781.62
23401.8	1244	5719.56	38106	30918.1	25004.7	19674.9	3886.22	4691.6	11410.6	785.44
23482	1245	5768.96	38058	30944.2	24711.8	19720.5	3900.74	4658.05	11417.1	790.91
23562.2	1246	5828.36	38021.7	30957.8	24431.8	19775.2	3907.78	4621.97	11423	796.99
23642.3	1247	5880.58	37980.2	30927.6	24200.4	19834.1	3901.15	4576.77	11433.1	802.19
23722.5	1248	5906.95	37922.5	30814.8	24019.9	19890.8	3885.98	4526.22	11447.9	806.38
23802.7	1249	5900.99	37855.4	30383.3	23868.5	19940.6	3874.07	4480.76	11461.5	810.74
23882.8	1250	5875.22	37789.1	30174.1	23719.7	19984.5	3872.31	4445	11470.1	814.89
23963	1251	5847.99	37728	30011.5	23553.2	20027.6	3885.02	4416.09	11479.7	815.43
24043.1	1252	5832.09	37673.7	29894.3	23370.1	20073.1	3915.53	4391.3	11499.1	809.99
24123.3	1253	5839.23	37623.1	29827.5	23198.5	20120.9	3958.96	4370.31	11528.7	801.4
24203.5	1254	5875.78	37564.4	29814.8	23069.4	20168.8	4001.56	4352.82	11562.3	798.19
24283.6	1255	5931.62	37487.9	29831.5	22968.6	20214.4	4052.98	4338.59	11579.9	794.99
24363.8	1256	5988.18	37401	29833.1	22845	20255.5	4068.87	4325.87	11597.4	794.08
24444	1257	6036.2	37318.1	29797.6	22693	20289.9	4083.12	4309.1	11637.2	797.16
24524.1	1258	6078.02	37240.8	29743.9	22567.8	20317.8	4098.24	4284.34	11682.2	797.56
24604.3	1259	6119.22	37165	29702.3	22499.8	20341.6	4118.72	4254.6	11726.6	790.7
24684.5	1260	6159.54	37091	29680.5	22458.4	20364.1	4140.98	4223.17	11762.4	781.62
24764.6	1261	6187.97	37015.9	29662.1	22399.5	20387.5	4151.58	4188.93	11788.1	778.71
24844.8	1262	6193.52	36947.7	29625.2	22313.4	20412.4	4146.46	4154.07	11813.3	782.34
24925	1263	6196.15	36906.8	29552.9	22228.4	20439.6	4139.75	4123.78	11849.5	785.87
25005.1	1264	6205.08	36878.9	29445.1	22170.9	20468.5	4143.63	4095.44	11895.5	785.53
25085.3	1265	6213.01	36814.6	29336.4	22136.5	20482.4	4153.58	4061.23	11938.2	782.81
25165.4	1266	6217.49	36705.2	29287.1	22105.4	20496.3	4160.1	4020.09	11971.3	779.23
25245.6	1267	6223.03	36601.7	29333.4	22061.2	20519.7	4160.88	3979.36	12001.5	775.2
25325.8	1268	6236.02	36543.6	29547.5	21986.1	20538.6	4158.04	3946.65	12036	772
25405.9	1269	6254.97	36514.7	29570.7	21867.5	20556.5	4156.13	3920.85	12073.3	771.27
25486.1	1270	6269.86	36472.1	29517.6	21724.5	20576.2	4164.34	3895.03	12106	775.2
25566.3	1271	6275.15	36396.3	29464.6	21605.5	20596.9	4188.91	3872.12	12130.4	784.97
25646.4	1272	6275.16	36307.9	29492.5	21531.8	20616.1	4219.99	3865.67	12158	795.71
25726.6	1273	6279.22	36238	29586.3	21467	20632.5	4238.38	3877.65	12203.7	800.05
25806.8	1274	6296.9	36195.4	29644.5	21372.3	20647.6	4240.59	3888.88	12261.6	799.68
25886.9	1275	6329.58	36172.9	29593.3	21260.6	20664.1	4244.33	3877.76	12308.3	805.05
25967.1	1276	6363.85	36169.1	29446	21169.7	20683.9	4261.13	3841.18	12325	820.6
26047.2	1277	6379.47	36184.2	29266.2	21110.1	20705.1	4277.03	3798.77	12315.6	838.52
26127.4	1278	6369.49	36202.4	29091.1	21057.8	20723.4	4271.2	3776.67	12308.8	851.15
26207.6	1279	6352.63	36195.4	28900.3	20984.4	20736.7	4244.97	3779.66	12330.8	860.82
26287.8	1280	6352.89	36146.5	28682.5	20892.2	20746.4	4222.07	3787.53	12377.1	872.96
26367.9	1281	6370.21	36066.4	28490.2	20806.4	20754.4	4219.99	3784.26	12424.5	886.05
26448.1	1282	6389.06	35980.4	28387.5	20730	20761.5	4228.87	3772.95	12463.5	893.73
26528.2	1283	6402.66	35899.6	28379.7	20639.4	20769	4229	3760.93	12501.8	894.24
26608.4	1284	6408.25	35818.5	28407.8	20526.9	20778.4	4222.92	3751.2	12540.5	892.04
26688.6	1285	6398.91	35700.9	28389.5	20413.2	20788.4	4231.03	3748.39	12567.1	889.6
26768.7	1286	6384.47	35685.3	28263.7	20314.4	20797.5	4258.28	3745.57	12573	885.51
26848.9	1287	6397.73	35662	28029.2	20222.6	20808.3	4287.82	3739.88	12567.2	880.64
26929.1	1288	6453.88	35597.6	27586.1	20125.8	20822.1	4307.7	3721.45	12569.5	877.42
27009.2	1289	6525.48	35491.9	27564.8	20028.9	20833.7	4320.27	3681.93	12590.6	875.06
27089.4	1290	6578.14	35369.5	27661.3	19948	20839.5	4327.95	3629.61	12622.7	872.84
27169.6	1291	6605.57	35254.9	27768.4	19889.6	20842.6	4332.38	3581.04	12651.9	872.95
27249.7	1292	6613.44	35154.6	27802.7	19840.2	20847.4	4340.22	3544.47	12667.7	875.48
27329.9	1293	6603.11	35054.4	27772.8	19778.5	20852.9	4350.44	3520.82	12662.9	877
27410	1294	6587.99	34941.3	27746.8	19703	20855.2	4348.12	3512.58	12641.7	875.99
27490.2	1295	6590.81	34818.1	27744.2	19632.1	20854.1	4330.15	3519.73	12617	875.03
27570.4	1296	6618.99	34687.9	27716.7	19569.4	20853	4321.76	3532.84	12594.4	877.22
27650.5	1297	6669.94	34549.6	27633.8	19498.8	20849.8	4344.11	3541.03	12568.5	882.61
27730.7	1298	6740.13	34415.1	27518.8	19337.2	20851	4383.95	3544.48	12533.1	888.52
27810.9	1299	6806.22	34298.3	27412.5	19254.3	20857.7	4435.87	3548.33	12513	892.44
27891	1300	6836.8	34185.6	27323.6	19155.5	20863.1	4430.82	3549.89	12493	893.99
27971.2	1301	6838.75	34056.3	27207.6	19044.7	20860.9	4394.95	3544.52	12466	893.85
28051.4	1302	6849.56	33921.2	27032.4	18924.2	20855.3	4350.08	3536.17	12468.1	892.51
28131.5	1303	6884.11	33802.8	26845.6	18784.7	20856.1	4333.04	3532.1	12500.5	891.09
28211.7	1304	6923.73	33696.1	26717.9	18633.1	20863.3	4348.82	3533.05	12553.7	891.99
28291.9	1305	6947.71	33575.7	26657.5	18491.3	20867.7	4373.44	3531.08	12615.1	897.59
28372	1306	6952.67	33425.6	26628.3	18362.8	20864.5	4392.71	3516.02	12674.1	907.7
28452.2	1307	6951.19	33255.8	26609.1	18229	20857.2	4410.84	3485.53	12733.1	918.26
28532.3	1308	7006.04	33098.4	26561.4	18089.2	20850.3	4436.27	3446.73	12803.4	924.87
28612.5	1309	7054.36	32973.1	26520.4	17965.3	20847.2	4470.22	3407.49	12882.8	927.87
28692.7	1310	7080.88	32857.8	26511.3	17854.8	20849.5	4504.83	3369.98	12956.2	931.14
28772.8	1311	7083.56	32720.7	26552.8	17734.8	20852.8	4537.92	3332.61	13016	936.81
28853	1312	7084.38	32565.8	26599.9	17618.7	20851.3	4575.82	3295.51	13063.6	943.36
28933.2	1313	7104.59	32421.6	26598.3	17545	20847.6	4613.58	3263.87	13098.2	947.36
29013.3	1314	7149.51	32300.5	26552.2	17510.7	20848.3	4638.18	3243.11	13118.4	946.36
29093.5	1315	7207.96	32189.9	26510.7	17456.4	20853.7	4651.22	3230.26	13131.4	944.34
29173.7	1316	7269.84	32069.7	26504.8	17324.1	20858.7	4663.96	3216.83	13143.5	942.33
29253.8	1317	7334.8	31932.8	26524.4	17126.2	20861	4679.06	3199.92	13149.4	941.11
29334	1318	7398.89	31796.6	26531.7	16940.9	20862.2	4693.01	3182.43	13145.7	944.72
29414.2	1319	7450.85	31678.6	26485.5	16827.7	20863.5	4704.78	3164.8	13145	947.58
29494.3	1320	7482.23	31570.7	26385	16771.8	20864.3	4712.84	3143.88	13162.6	945.16
29574.5	1321	7493.6	31457.2	26292.5	16719.5	20863.9	4714.7	3118.55	13195.6	942.71
29654.7	1322	7495.26	31336.9	26271.4	16640.1	20864.1	4714.09	3092.03	13221.9	949.41
29734.8	1323	7501.18	31214.2	26314.1	16538.8	20865.4	4717.95	3067.44	13228.5	964.93
29815	1324	7523.42	31093.4	26360.9	16437.1	20865.3	4726.96	3042.83	13227.6	978.54
29895.2	1325	7569.68	30975.5	26358.7	16351	20865.3	4736.11	3015.9	13232.3	983.05
29975.3	1326	7632.52	30853.8	26281.6	16274.3	20862.2	4741.37	2992.41	13241.8	982.43
30055.5	1327	7690.78	30721.2	26086.1	16187.6	20859.1	4742.61	2980.15	13256.9	983.69
30135.7	1328	7733.97	30573.6	26134.7	16087.2	20859	4742.43	2974.49	13284.4	988.71
30215.8	1329	7769.64	30403	26233.4	15988.6	20860	4744.14	2960.9	13329.6	994.77
30296	1330	7809.46	30212.4	26260.6	15894.8	20859.9	4751.85	2931.74	13385.2	996.6
30376.1	1331	7862.54	30029.6	26215.6	15787.5	20857.5	4768.03	2889.3	13425.2	990.13
30456.3	1332	7923.69	29879.5	26175	15667.9	20853.2	4788.06	2840.04	13435.1	981.06
30536.5	1333	7966.25	29758.1	26129.4	15563.5	20850.4	4800.42	2799.86	13444.7	981.75
30616.6	1334	7973.02	29651.1	26022.5	15484.1	20852.6	4798.64	2788.79	13482.3	991.9
30696.8	1335	7963.62	29551.4	25891.8	15414.3	20856.4	4794.44	2802.66	13525.1	995.9
30777	1336	7966.93	29450.6	25810.4	15348.2	20854.9	4804.26	2808.03	13551.4	987.75
30857.1	1337	7986.7	29168	25771.2	15292.2	20848.5	4822.66	2794.15	13583.1	981.75
30937.3	1338	8014.45	28978.6	25751.1	15243.9	20843.5	4833.12	2780.26	13636.1	991.22
31017.5	1339	8042.38	28795.5	25769.6	15189.1	20841.8	4838.32	2729.39	13690	1011.47
31097.6	1340	8046.7	28653.6	25804.9	15119	20839.5	4854.9	2680.4	13727.5	1029.16
31177.8	1341	8008.33	28560.3	25771.6	15043.9	20834.3	4881.27	2645.8	13749.2	1039.27
31258	1342	7964.31	28488.9	25629.1	14979.5	20826.3	4895.56	2623	13755.2	1047.8
31338.1	1343	7985.64	28404.4	25448.6	14929	20815.6	4901.93	2602.87	13753.1	1059.35
31418.3	1344	8084.26	28297.7	25339.4	14885.4	20803.9	4904.33	2575.56	13751.1	1068.99
31498.4	1345	8181.3	28183.4	25337.9	14837	20796.8	4876.92	2536.07	13758.5	1070.94
31578.6	1346	8206.28	28069.3	25392.6	14780.1	20797.8	4848.74	2488.05	13794.3	1066.41
31658.8	1347	8192.41	27949.2	25409.5	14724.8	20804.1	4871.48	2443.59	13854.5	1058.79
31738.9	1348	8218.23	27826.1	25316.4	14672.3	20809.1	4922.57	2417.1	13913.7	1049.93
31819.1	1349	8295.91	27719.4	25157.8	14607.5	20808.8	4935.11	2412.86	13940.8	1040.13
31899.3	1350	8372.47	27638.8	24967.9	14526.6	20803.8	4906.1	2421.87	13934	1028.15
31979.4	1351	8407.6	27566.1	24815.5	14439.5	20798.4	4893.48	2434.72	13922.7	1015.77
32059.6	1352	8404.78	27466.8	24756.5	14349.8	20794.6	4930.58	2448.25	13925.6	1008.74
32139.8	1353	8389.38	27321.7	24773.5	14261.6	20789.2	5004.2	2458.32	13930.4	1009.59
32219.9	1354	8487.4	27149.3	24792.5	14182.8	20784.4	5087.97	2459.19	13919.4	1014.57
32300.1	1355	8632.94	26994.6	24757.5	14110.5	20779.6	5151.67	2452.26	13890.6	1017.93
32380.2	1356	8767.9	26890.1	24667.2	14039.2	20769.4	5174.77	2445.42	13855.4	1018.09
32460.4	1357	8842.16	26823.5	24545.8	13975.6	20762.2	5178.73	2442.81	13828.2	1019.39
32540.6	1358	8877.23	26745.3	24413.5	13922.9	20756.4	5196.43	2442.97	13814.9	1025.07
32620.8	1359	8918.27	26618.1	24288.5	13868.6	20747.6	5213.12	2445.01	13809.3	1031.75
32700.9	1360	8975.22	26456.8	24185.1	13798.5	20733.8	5192.76	2449.1	13806.3	1034.78
32781.1	1361	9030.79	26296.4	24107.5	13710.9	20713.7	5139.89	2453.8	13811.8	1035.14
32861.2	1362	9070.78	26147.1	24041.7	13623.5	20688.5	5097.18	2456.85	13830.8	1036.77
32941.4	1363	9088.81	26008.6	23959.7	13563.6	20665.8	5097.78	2456.15	13854.9	1040.42
33021.6	1364	9085.83	25886.6	23861.3	13527.4	20654.1	5139.83	2450.14	13880	1044.24
33101.7	1365	9071.18	25775.8	23785.9	13470.4	20652.4	5207.84	2440.15	13923	1048.02
33181.9	1366	9057.08	25657.8	23758.8	13369.6	20649.8	5296.16	2430.61	13989.4	1052.99
33262.1	1367	9054.92	25520.3	23769.6	13250.2	20638	5397.03	2424.46	14048.8	1058.69
33342.2	1368	9068.6	25367.6	23749.3	13136.1	20620.5	5486.32	2418.05	14073.4	1063.77
33422.4	1369	9096.25	25206.9	23690.6	13025.8	20606.7	5535.52	2403.87	14075.6	1068.44
33502.6	1370	9147.41	25031.9	23596.2	12918.5	20601.7	5532.85	2380.38	14081.2	1073.24
33582.7	1371	9232.53	24847.6	23487.9	12813.7	20601	5492.86	2354.5	14097.5	1076.6
33662.9	1372	9336.85	24690.4	23396.7	12701.7	20596.6	5448.48	2332.42	14122.2	1077.05
33743.1	1373	9438.44	24586	23336.5	12590.6	20582.8	5422.19	2313.92	14153.9	1077.6
33823.2	1374	9535.16	24517	23296.6	12511.8	20560.9	5403.85	2297.18	14185.6	1082.59
33903.4	1375	9631.55	24466.3	23260.8	12472.8	20537.9	5380.7	2282.46	14205.3	1090.29
33983.5	1376	9724.07	24452.8	23219.7	12441.9	20521.8	5365.85	2269.37	14205.3	1093.63
34063.7	1377	9807.5	24495	23167.5	12350.2	20514.3	5362.98	2254.62	14188.4	1096.98
34143.9	1378	9876.56	24576.4	23102.7	12318.1	20510.5	5354.24	2235.09	14163.7	1104.59
34224	1379	9925.79	24659.4	23036.4	12300.5	20502.2	5344.75	2213.48	14138.8	1113.76
34304.2	1380	9961.34	24714.3	22990.5	12292	20485.2	5355.88	2197.21	14120.8	1118.31
34384.4	1381	10007	24729.8	22982.2	12285	20464.1	5379.88	2189.83	14116.6	1116.36
34464.5	1382	10084.9	24698.6	23011	12266.8	20447.3	5396.06	2189.07	14126	1114.57
34544.7	1383	10184.3	24612.7	23056.2	12229.2	20437.2	5409.83	2192.8	14143.1	1116.4
34624.9	1384	10264.8	24490.3	23090.5	12176.1	20433.1	5439.52	2196.54	14168.3	1118.76
34705	1385	10305.6	24377.6	23098.2	12120.2	20428.9	5487.28	2191.36	14201.1	1120.48
34785.2	1386	10334	24293.2	22991.6	12071	20416.6	5544.2	2175.82	14226.6	1123.36
34865.4	1387	10381.4	24200	22903	12027.7	20396.8	5608.31	2159.55	14229.9	1126.61
34945.5	1388	10442.3	24063.7	22872.8	11985.8	20369.4	5764.5	2148.25	14224.9	1128.41
35025.7	1389	10500	23897.5	22916	11950.5	20339.7	5833.7	2137.29	14219.9	1131.63
35105.8	1390	10548.6	23661.7	22960.9	11929.2	20315.5	5868.19	2129.11	14215.3	1141.02
35186	1391	10577.3	23674.9	22944.7	11908.1	20297.5	5864.29	2120.92	14221.9	1154.05
35266.2	1392	10594.8	23752.7	22897.1	11867.6	20280	5844.86	2097.34	14239	1160.13
35346.3	1393	10640.5	23845.6	22887.8	11815.3	20261.3	5832.23	2066.96	14265.1	1152.18
35426.5	1394	10717	23952.1	22905	11772.2	20244.1	5820.69	2034.11	14302	1136.74
35506.7	1395	10789.1	24106.6	22861.6	11740	20228.3	5785.78	2007.1	14367	1128.55
35586.8	1396	10861	24327.3	22731.3	11703.1	20213.3	5717.13	1989.14	14465.1	1134.8
35667	1397	10955.2	24584	22581.5	11646.1	20201	5640.93	1972.31	14563.1	1148.23
35747.2	1398	11054.7	24827.9	22471.3	11560.6	20188.5	5597.72	1947.93	14635.8	1157.46
35827.3	1399	11225.6	25065.2	22399.3	11454.3	20168.1	5593.9	1919.75	14697.3	1160.54
35907.5	1400	11271.9	25366.8	22334.2	11352	20143.1	5603.54	1898.62	14756.4	1163.59
35987.7	1401	11269.8	25781	22253	11276.2	20130.8	5609.5	1887.72	14798.7	1170.28
36067.8	1402	11246	26247.5	22149.5	11225.6	20134.7	5611.89	1880.6	14827.9	1179.98
36148	1403	11202.6	26632.6	22025	11174.7	20136.1	5614.18	1868.77	14872.5	1192.25
36228.2	1404	11123.8	26880.9	21904.7	11097.6	20123.8	5613.61	1847.2	14945.2	1204.79
36308.3	1405	11038.7	27084.4	21843	10996.2	20109.4	5602.04	1817.86	15026.9	1211.29
36388.5	1406	10988.2	27378.9	21937.4	10899	20102.9	5589.21	1788.11	15089.6	1208.81
36468.6	1407	10968.1	27781.2	22018.3	10828.3	20097.4	5607.37	1761.93	15128.2	1202.48
36548.8	1408	10962.5	28103.7	22082.5	10785.7	20083.4	5674.49	1734.75	15154.4	1197.37
36629	1409	10986.9	28121.1	22095.9	10764.4	20061.3	5769.29	1699.84	15169.8	1194.23
36709.1	1410	11053.7	27843.1	22039.3	10747.5	20036.4	5844.21	1657.69	15170.2	1195.94
36789.3	1411	11129	27443.1	21942.6	10708.5	20010	5870.54	1615.26	15159.1	1206.05
36869.5	1412	11167.7	26998.7	21845.3	10643.6	19980.6	5878.76	1578.65	15145.1	1220.6
36949.6	1413	11175.5	26500.5	21746.9	10578.7	19950.6	5918.08	1550.63	15137.7	1230.66
37029.8	1414	11201.8	25955.4	21635.8	10527.1	19936.8	5980.3	1532.17	15138.1	1231.55
37110	1415	11274.6	25326.9	21516	10475.6	19923	6012.98	1522.36	15136.3	1226
37190.1	1416	11366.4	24545.7	21372.2	10416.8	19898	5994.99	1517.39	15124.6	1220.24
37270.3	1417	11443.2	23657.7	21190.6	10362.1	19872.5	5960.06	1511.87	15107.1	1217.36
37350.5	1418	11513.7	22818.8	21021.7	10315.1	19844	5954.52	1503.78	15090	1215.51
37430.6	1419	11589.9	22133.8	20925.9	10257.9	19815	5989.81	1496.56	15075.8	1213.08
37510.8	1420	11659.7	21612.2	20885.6	10182.6	19793.7	6036.35	1492.58	15064.6	1211.9
37590.9	1421	11741.5	21239.2	20856	10116.3	19783.3	6061.76	1488.31	15051.6	1213.55
37671.1	1422	11877.4	20996.8	20847.7	10085.8	19776.8	6068.04	1480.29	15029.9	1217.87
37751.3	1423	12039.4	20837.7	20883.4	10077.1	19765.8	6084	1469.64	15002.8	1225.4
37831.4	1424	12141.8	20688.7	20923	10052.7	19747.3	6129.62	1457.88	14986.4	1237.12
37911.6	1425	12175.7	20506.5	20894.5	10000.4	19721.6	6197.81	1446.16	14990.2	1251.87
37991.8	1426	12230.9	20323.9	20607.4	9946.1	19690.9	6267.62	1436.79	15003.3	1266.92
38071.9	1427	12342.7	20196.8	20428.8	9914.21	19659.2	6326.66	1428.6	15013.7	1279.59
38152.1	1428	12432	20124.9	20266.4	9896.17	19628.2	6373.09	1415.56	15023.1	1287.54
38232.3	1429	12456.1	20049.9	20134.5	9872.19	19593.3	6398.92	1394.77	15033.9	1290.83
38312.4	1430	12495.7	19914.3	20032	9841.09	19547	6394.8	1370.39	15045.4	1294.34
38392.6	1431	12623.8	19718.6	19943.6	9808.9	19488.1	6372.91	1347.98	15055.6	1304.03
38472.8	1432	12796.3	19515.6	19878	9765.97	19423.7	6354.97	1330.82	15055.8	1319.67
38552.9	1433	12927.1	19348.1	19868.9	9698.71	19360.7	6368.81	1320.7	15055.9	1335.52
38633.1	1434	12998.1	19208.7	19911.4	9622.06	19299	6399.72	1314.94	15040.3	1347.11
38713.2	1435	13064.2	19049.7	19954.3	9568.88	19238	6438.74	1305.59	15020.2	1352.95
38793.4	1436	13178.4	18848	19968.2	9540.69	19184	6469.38	1288.31	15010.1	1354.16
38873.6	1437	13329.1	18651.5	19965.5	9506.95	19145	6484.31	1267.35	15007.7	1355.8
38953.8	1438	13463	18521.2	19955.5	9449.83	19122	6491.86	1247.87	15004.1	1358.1
39033.9	1439	13552.6	18462.1	19930	9377.6	19108.1	6510.52	1229.77	15002.6	1360.41
39114.1	1440	13597.1	18432.4	19879.2	9312.35	19095.1	6550.95	1210.87	15017.1	1361.38
39194.2	1441	13580	18372.1	19790.9	9277.81	19080.2	6603.04	1189.76	15056.4	1352.77
39274.4	1442	13504.3	18117.8	19674.2	9276.52	19064.5	6651.71	1177.68	15115.6	1341.66
39354.6	1443	13418	18035.3	19586.3	9283.38	19046.5	6689.12	1165.59	15184.5	1340.37
39434.7	1444	13336.2	17993.8	19563.5	9275.4	19034.8	6703.44	1140.31	15255.4	1349.4
39514.9	1445	13219.5	17925.5	19534.3	9256.66	19023.1	6691.18	1119.43	15325.5	1359.68
39595.1	1446	13277.7	17782.7	19529.1	9247.21	18994.6	6676.38	1106.78	15390.6	1368.9
39675.2	1447	13398.8	17566.6	19577.4	9253	18959.2	6679.95	1100.19	15434.1	1381.49
39755.4	1448	13556.5	17312.6	19637.3	9254.61	18914.1	6691.94	1094.5	15447.8	1395.99
39835.6	1449	13687.6	17071.8	19662.1	9234.83	18863.7	6693.96	1085.84	15453.2	1407.09
39915.7	1450	13674.7	16886.1	19644.6	9205.78	18812.4	6687	1072.56	15468.2	1416.79
39995.9	1451	13532.4	16764.1	19583.6	9186.39	18762.5	6692.06	1054.84	15488.5	1432.07
40076.1	1452	13453.1	16688.3	19481.9	9168.16	18722	6722.39	1034.3	15519.7	1453.65
40156.2	1453	13559	16631.1	19379.6	9131.91	18692.8	6767.26	1013.36	15574.2	1474.28
40236.4	1454	13774.3	16570	19331.2	9081.56	18662.7	6821.85	994.38	15645	1486.75
40316.5	1455	13985.5	16508.7	19332.8	8991.41	18628.5	6894.53	979.2	15712.3	1490.25
40396.7	1456	14152.5	16466	19327.4	8953.81	18599.4	6965.99	967.78	15756.7	1489.67
40476.9	1457	14281.2	16439.8	19284.6	8927.66	18574.2	6998.25	958.41	15768.9	1488.91
40557	1458	14503.4	16408.5	19224	8914.62	18542.8	6996.69	950.25	15752.1	1486.78
40637.2	1459	15069.8	16369.2	19187.9	8903.56	18505.1	7013.37	942.66	15715.6	1483.33
40717.4	1460	16013.1	16338.5	19202.3	8889.31	18464.2	7073.27	933.19	15677.4	1483.3
40797.5	1461	16964.7	16316.2	19238.2	8876.22	18414.6	7134.5	920.18	15662.5	1488.02
40877.7	1462	17504.4	16288.5	19251.8	8859.21	18352.9	7157.46	907.13	15688.9	1495.16
40957.9	1463	17542.8	16261.4	19235.3	8830.01	18290.8	7173.76	899.68	15755.5	1507.13
41038	1464	17255.3	16261.2	19167.6	8796.92	18246.2	7226.72	897.47	15836.6	1524.04
41118.2	1465	16818.5	16319.1	18783	8770.05	18224.9	7294.7	894.16	15896.4	1535.1
41198.4	1466	16315.3	16494.9	18607.9	8744.86	18220.6	7346.22	886.45	15918	1533.02
41278.5	1467	15801.4	16935.5	18516.5	8718.22	18232.6	7414.81	877.16	15907.4	1526.08
41358.7	1468	15363.6	17823.4	18458.6	8693.01	18264.7	7525.97	868.4	15873	1525.65
41438.8	1469	15089.9	19092.2	18424.7	8667.37	18306	7602.84	857.29	15825	1532.52
41519	1470	14997.6	20283.8	18448.5	8644.41	18331.9	7562.22	841.17	15792.2	1540.21
41599.2	1471	15004.7	20970	18499.6	8633.4	18326	7447.54	822.21	15796.4	1544.85
41679.3	1472	14985.9	21222	18531	8630.12	18296.2	7360.37	802.67	15809.6	1548.87
41759.5	1473	14872	21417.5	18576.3	8617.87	18280.1	7335.29	781.45	15782.1	1555.51
41839.7	1474	14656	21764.7	18646.7	8586.41	18263.9	7348.62	758.52	15705.4	1563.96
41919.8	1475	14360.1	22181.7	18653	8539.35	18236	7381.47	737.95	15615.7	1572.45
42000	1476	14086.4	22424.9	18571.9	8487.12	18202.2	7505.55	724.93	15583.5	1581.95
42001	1477	13944.7	22258.6	18516	8433.99	18163.9	7579.98	720.98	15551.3	1594.47
42084.3	1478	13890.1	21649	18551.1	8377.76	18138	7645.67	721.62	15519.3	1609.64
42167.6	1479	13846.2	20776	18617.3	8325.53	18131.3	7698.63	720.44	15492	1623.34
42251	1480	13853.3	19791.7	18648	8293.3	18137.8	7732.53	715.73	15440.9	1629.31
42334.3	1481	13910.8	18678.2	18643.3	8276.38	18152.4	7737.93	709.82	15366.6	1624.38
42417.6	1482	13948.2	17436.6	18642.1	8239.98	18168	7720.83	704.39	15296.6	1613.7
42500.9	1483	13968.5	16274.1	18661.5	8163.09	18171.4	7706.84	700.24	15270	1608
42584.3	1484	13964.4	15436.6	18667	8070.32	18147.7	7714.44	697.78	15304.2	1612.21
42667.6	1485	13902.4	14951.2	18460.8	7999.07	18088.3	7747.1	694.51	15365.3	1620.44
42750.9	1486	13910.2	14664.9	18215.6	7959.89	18003	7814.47	686.05	15399.2	1625.24
42834.2	1487	14242.3	14448.9	17950.5	7940.66	17917.9	7917.85	672.06	15387.1	1625.9
42917.6	1488	15137.6	14261.5	17784.4	7927.15	17857.5	8015.19	656.88	15353.2	1626.08
43000.9	1489	16741.8	14085.8	17710.3	7908.79	17833.4	8061.37	643.08	15332.2	1632.05
43084.2	1490	18804.4	13906.9	17602	7878.34	17843.2	8075.08	630.1	15337.8	1651.69
43167.5	1491	21555.6	13740.4	17423.6	7838.22	17876.4	8100.73	619.25	15370.1	1683.13
43250.8	1492	21916.3	13619.2	17255.7	7800.73	17923.8	8134.92	612.84	15432.6	1707.7
43334.2	1493	21819.7	13544.5	17129	7776.19	17982.4	8154.13	609.33	15510.5	1708.93
43417.5	1494	20958.9	13485.1	17008.3	7766.66	18049.8	8174.61	604.25	15558.2	1696.34
43500.8	1495	19364.8	13359.8	16892.9	7769.48	18115.2	8225.46	598.91	15547.5	1694.26
43584.1	1496	17803	13319.1	16797.9	7780.17	18161.7	8295.6	593.57	15497.8	1709.67
43667.5	1497	17021.5	13297.3	16713.6	7790.8	18173.9	8356.42	575.6	15449.2	1730.03
43750.8	1498	17137.3	13281.5	16663	7794.32	18142.2	8407.39	553.59	15432	1748.89
43834.1	1499	17750.6	13262.1	16693.9	7796.32	18070.1	8463.88	534.32	15452.7	1760.15
43917.4	1500	18288.4	13231.3	16781.1	7803.75	17981.8	8523.77	520.97	15494.7	1771.42
44000.8	1501	18377.3	13186.4	16824.7	7804.3	17906	8567.56	511.37	15540.9	1798.22
44084.1	1502	18134.7	13145.1	16750	7788.1	17848.7	8585.05	502.45	15589	1823.45
44167.4	1503	17979.7	13131.6	16569.1	7769.87	17818.8	8592.46	492.54	15632.3	1845.33
44250.7	1504	18063.1	13142.1	16238.6	7756.21	17788.8	8620.71	481.61	15650.4	1864.7
44334	1505	18031.3	13151.6	16215	7724.96	17702.3	8690.57	471.4	15645.6	1881.27
44417.4	1506	17472.6	13151.6	16234.6	7667.09	17583.8	8792.14	462.9	15660.4	1897.89
44500.7	1507	16535.1	13153.6	16222.6	7610.63	17444.1	8883.73	454.55	15722.6	1918.13
44584	1508	15884	13164.9	16169.4	7576.37	17290.9	8931.47	445.71	15799.7	1937.99
44667.3	1509	16006.3	13182	16121.5	7545.93	17131.1	8955.14	438.35	15844.6	1948.53
44750.7	1510	16829.9	13201.9	16112	7492.7	16987.9	9001.8	432.04	15873.6	1946.93
44834	1511	17970.3	13221.4	16124.3	7415.65	16882	9071.86	423.04	15940.2	1939.71
44917.3	1512	19019.4	13230.7	16133.2	7337.81	16805.9	9119.68	410.66	16032.5	1934.05
45000.6	1513	19826.2	13225.3	16147.6	7286.66	16731.6	9122.31	398.77	16078.7	1932.32
45083.9	1514	20767.4	13218.9	16180.5	7269.02	16631.8	9105.68	390.21	16054.5	1935.16
45167.3	1515	22389.7	13223.7	16224.4	7265.43	16510.5	9130.31	384.76	16003.7	1941.63
45250.6	1516	24742.9	13228.7	16260.6	7257.78	16410.1	9241.54	380.75	15969.8	1949.07
45333.9	1517	27208	13214.4	16228.9	7246.35	16372.2	9385.32	374.47	15952.6	1958.48
45417.2	1518	28564.6	13178.3	16077.5	7233.6	16402.1	9463.35	362.35	15911.4	1974.92
45500.6	1519	27657	13130.4	15913.8	7217.22	16470.8	9489.73	345.69	15816.8	2001.54
45583.9	1520	24870.8	13083	15926	7201.78	16531.8	9584.2	329.53	15757.8	2035.71
45667.2	1521	22092.5	13054.6	16097.9	7194.88	16556.3	9599.15	317.71	15698.8	2068.03
45750.5	1522	20594.3	13057.3	16225.8	7193.76	16558	9613.89	311.28	15603.7	2088.64
45833.9	1523	20121.8	13074.7	16224.1	7188.69	16565.7	9670.24	310.26	15535.2	2098.53
45917.2	1524	20149.1	13084.8	16025.6	7175.02	16580.3	9776.9	313.37	15479.9	2105.79
46000.5	1525	20799.8	13092.3	15809.4	7155.51	16575.2	9900.97	316.81	15434	2110.9
46083.8	1526	22485.9	13108.3	15608.4	7133.41	16535.2	9966.5	318.17	15383.4	2109.11
46167.1	1527	25329.7	13121.5	15536.4	7108.72	16475.8	9935.83	319.89	15318.2	2105
46250.5	1528	28863.4	13107.2	15556	7078.62	16416	9867.84	323.29	15262.1	2111.27
46333.8	1529	31974.6	13047.5	15534.2	7038.14	16355.7	9852.77	325.01	15241.1	2133.24
46417.1	1530	33501.7	12946.6	15402.7	6990.61	16288.5	9925.5	324.26	15242.3	2162.28
46500.4	1531	33296.7	12834	15228.1	6955.68	16209.7	10050	325.08	15226.1	2186.16
46583.8	1532	32440.8	12740	15123.2	6947.64	16113.3	10178.9	328.12	15180.7	2201.1
46667.1	1533	32363.6	12674.4	15099.9	6954.77	16057.9	10303.6	329.79	15141.6	2209.66
46750.4	1534	33760.3	12625	15060.9	6967.84	16002.6	10421.8	329.06	15137.3	2211.5
46833.7	1535	35739.3	12571.7	14925.2	6992.05	15894.9	10507.7	327.3	15151.5	2202.8
46917.1	1536	36352.6	12509.3	14721.8	7040.93	15804.7	10550.2	325.67	15161.9	2183.49
47000.4	1537	31960.8	12449.2	14557.4	7106.48	15732.8	10575	326.37	15170.3	2161.52
47083.7	1538	29280.6	12393.4	14504.6	7167.08	15669.7	10606.9	331.02	15186.6	2147.05
47167	1539	27252.4	12328.3	14548	7201.13	15603.8	10646.7	337.34	15221.6	2142.05
47250.3	1540	26182.5	12252	14621.3	7205.49	15540.1	10697.7	342.69	15279.4	2140.68
47333.7	1541	26382.9	12185.5	14650.3	7201.12	15498.9	10778.5	348.89	15340	2139.46
47417	1542	27560	12145.4	14598.8	7209.1	15495.2	10888.8	357.73	15375.1	2140.23
47500.3	1543	28552	12116.1	14506.2	7219.6	15535.5	10988.8	366.19	15379.3	2147.2
47583.6	1544	28504.9	12077.1	14457.5	7203.15	15630.7	11039.8	370.59	15358.8	2167.15
47667	1545	28198.2	12044.6	14509.5	7149.91	15789.5	11051.7	370.54	15313.1	2203.75
47750.3	1546	29032.6	12042.4	14524.9	7076.52	16003.5	11069.7	368.62	15260.1	2250.4
47833.6	1547	30682.4	12081.4	14439.2	7002.87	16252.5	11118.4	369.3	15238.2	2295.92
47916.9	1548	31168.3	12120.8	14283	6937.5	16517	11180.5	369.98	15253.5	2331.15
48000.2	1549	29588	12204.3	14172.4	6880.14	16781.6	11231.7	378.42	15265.2	2352.66
48083.6	1550	27533.7	12335.5	14196.1	6834.04	17044.6	11271.8	391.17	15228.8	2368.72
48166.9	1551	27342.4	12485.1	14331.5	6808.76	17315.2	11327.5	401.75	15133.5	2390.64
48250.2	1552	29715.6	12610.5	14481.5	6803.96	17589.9	11431.7	407.45	15010	2417.36
48333.5	1553	33222.2	12691.6	14565.8	6801.32	17835.9	11571.5	410.13	14904.5	2440.85
48416.9	1554	35664.3	12757.6	14559.4	6783.25	18006.2	11669	411.27	14837.6	2452.44
48500.2	1555	35988	12892.5	14472.6	6752.69	18076.9	11670.1	408.82	14807.2	2439.71
48583.5	1556	35098.6	13190.5	14338.5	6725.61	18063.3	11631.6	402.35	14810	2402.27
48666.8	1557	34682.1	13667.3	14219.9	6709.67	18000.3	11651.5	397.89	14833	2366.69
48750.2	1558	35154.9	14213.5	14185.2	6701.62	17920.8	11734.7	400.54	14857.4	2361.96
48833.5	1559	35191.7	14658.3	14245.4	6697.21	17845.6	11804.1	407.36	14871.3	2389.26
48916.8	1560	33658.8	14894.2	14326.6	6687.74	17773.9	11830.8	413.21	14861.5	2408.77
49000.1	1561	31343.7	14944.9	14332.3	6660.36	17681.2	11878.7	415.55	14834.8	2428.29
49083.4	1562	29835.2	14924.2	14226.4	6618.39	17542	11991.9	412.35	14837	2459.66
49166.8	1563	29409.4	14927.5	13845	6584.04	17449.6	12102.6	405.27	14902.5	2477.37
49250.1	1564	29271.3	14957.7	13712.4	6569.17	17357.3	12144.9	403.95	14950.7	2490.2
49333.4	1565	29198.7	14957.8	13691.3	6568.47	17143.7	12250	417.16	14998.9	2510.71
49416.7	1566	29759	14873.6	13761.3	6582.01	16906.3	12439.5	439.27	15057.6	2544.7
49500.1	1567	31373.1	14653.6	13848.8	6610.56	16644	12594.8	453.96	15058.1	2591.85
49583.4	1568	33581.7	14215.3	13874	6639.98	16372.3	12646.1	452.58	15052.3	2644.75
49666.7	1569	34888.1	13473.5	13806.5	6662.08	16126	12628.9	441.51	15077.4	2690.81
49750	1570	34051.3	12475.4	13709	6687.34	15930.6	12621.3	431.18	15098.3	2722.75
49833.4	1571	32018.6	11470.8	13680.6	6718.09	15769.1	12682.3	426.45	15083.4	2741.56
49916.7	1572	31312	10734	13728.4	6737.89	15610.4	12838.1	428.38	15058.4	2755.79
50000	1573	33108.9	10336	13760.2	6733.59	15459.8	13058.9	435.61	15031	2775.03
50001	1574	35950.4	10164.5	13713.3	6703.92	15347.5	13236.3	443.45	14954.6	2794.2
50646.2	1575	37374	10092	13618	6651	15316.8	13270	447.86	14808.6	2804.53
51291.5	1576	36246.7	10053.9	13531.4	6588.23	15447.8	13171.7	448.3	14636.8	2817.5
51936.7	1577	33590.7	10022.7	13480.3	6547.46	15810.1	13011.9	444.68	14492.8	2844.19
52582	1578	31358.2	9987.96	13475.5	6546.72	16366	12832.1	437.42	14401.3	2871.72
53227.2	1579	30587	9962.11	13475.7	6559.11	16965.9	12669.6	430	14361.5	2891.27
53872.5	1580	30972.6	9966.25	13374.1	6541.2	17441.5	12575.5	426.85	14339.5	2913.82
54517.7	1581	31965.2	10002.5	13160.5	6479.98	17667.4	12572.6	430.69	14282	2939.94
55163	1582	33552.8	10051.8	12975.8	6400.69	17589	12658.6	441.05	14182.3	2954.61
55808.2	1583	37809.2	10090	12945.3	6342.49	17264.5	12824.8	452.63	14087.6	2961.6
56453.5	1584	38880.3	10103.7	12998.7	6326.23	16843.3	13041.8	460.23	14016.3	2983.87
57098.7	1585	38308.4	10093.3	13008.8	6338.6	16464.5	13276.4	465.74	13941.7	3021.68
57743.9	1586	36039.5	10062.5	12913.8	6346.74	16207.3	13532.2	472.03	13859.7	3046.85
58389.2	1587	32666.9	10018.2	12742.3	6323.37	16150.8	13818	474.4	13799.8	3047.66
59034.4	1588	29261.4	9974.41	12619	6262.98	16379.8	14069.6	467.05	13781.1	3048.18
59679.7	1589	26848.7	9943.32	12608.4	6186.68	16831	14211.4	453.57	13794.7	3072.43
60324.9	1590	25701.4	9930.35	12631.5	6129.87	17237.6	14292.4	443.81	13810.5	3112.07
60970.2	1591	25392.7	9933.36	12576.8	6113.59	17353.2	14397.1	442.96	13793.8	3141.67
61615.4	1592	25912	9933.99	12415.6	6125.89	17245.7	14501.3	449.19	13734.4	3149.98
62260.7	1593	27721.8	9906.13	12199.8	6137.4	17138.3	14583.8	459.64	13655.8	3143.72
62905.9	1594	30530	9843.97	11991.7	6131.22	16693.7	14702.7	472.21	13584.4	3133.22
63551.2	1595	33546.1	9769.33	11810.2	6112.86	16159.6	14857.3	483.77	13531	3124.53
64196.4	1596	36594.7	9708.57	11642.4	6095.3	15676.1	14973.5	492.29	13497	3118.64
64841.7	1597	39717.8	9673.7	11485.6	6078.61	15308.7	15017.1	498.29	13479.4	3115.41
65486.9	1598	42427.5	9659.95	11352.9	6047.45	15012	14993	501.4	13471.4	3116.45
66132.1	1599	43799.2	9650.43	11254.3	5990.29	14705.7	14906.5	499.44	13461	3121.69
66777.4	1600	43020.3	9614.38	11196.9	5920.43	14361.1	14776.9	495.5	13440.9	3131.1
67422.6	1601	40497.3	9599.83	11189.1	5872.23	14006.9	14660.5	491.55	13415.7	3150.16
68067.9	1602	38025.8	9587.63	11224.2	5863.24	13669.8	14657.2	479.99	13385.4	3183.83
68713.1	1603	36799.9	9580.65	11316.7	5872.23	13328.2	14819.6	470.13	13347.6	3227.88
69358.4	1604	36242.1	9583.8	11351.5	5875.73	12943.1	15043.5	468.47	13314.6	3270.54
70003.6	1605	35517.7	9589.66	11400	5878.21	12546.4	15181.7	477.44	13301.7	3303.66
70648.9	1606	34803.5	9588.91	11456.1	5885.4	12295.9	15222.6	492.83	13307.3	3331.74
71294.1	1607	34700.3	9584.69	11464.5	5888.12	12391.3	15211.4	507.52	13306	3360.22
71939.4	1608	35591.9	9585.68	11379.7	5885.06	12854.3	14957.5	516.02	13285.8	3382.8
72584.6	1609	37568.5	9595.38	11240.9	5889.38	13421.6	14711.2	516.95	13265.6	3396.59
73229.9	1610	40016.6	9610.44	11136.4	5914.7	13779.5	14388.7	514.33	13182.8	3411.98
73875.1	1611	41519.6	9627.37	11101.1	5965.78	13882.1	14098.7	515.19	13090.7	3434.48
74520.3	1612	41122.9	9651.12	11101	6029.86	13918.7	14045.2	523.32	13025.6	3456.74
75165.6	1613	39434.1	9686.54	11088.1	6109.7	14035.7	14199.9	534.11	12999	3472.6
75810.8	1614	37678.4	9725.41	11031.2	6123.19	14214.2	14235.5	538.68	12991.8	3485.28
76456.1	1615	36068.6	9756.19	10941.9	6140.02	14347.4	13966.5	534.6	12972.8	3503.73
77101.3	1616	33865.7	9773.76	10862.1	6166.22	14342.6	13575.5	527.45	12925.4	3533.82
77746.6	1617	30937.2	9776.57	10793.5	6193.67	14176	13293.1	523.18	12858	3567.93
78391.8	1618	28599	9771.13	10709.1	6213.93	13874.6	13168.9	523.37	12797.9	3590.2
79037.1	1619	28489.9	9774.21	10630.2	6222.4	13455.7	13195.8	525.09	12772.1	3597.17
79682.3	1620	30910.5	9798.96	10598.9	6207.56	12917.4	13355.6	522.89	12785.1	3600.84
80327.6	1621	34753.3	9843.09	10617.9	6161.63	12294.3	13560.2	513.18	12808.8	3605.94
80972.8	1622	38801.4	9897.94	10744.3	6100.9	11987.5	13759.3	496.91	12801	3611.05
81618.1	1623	42506.2	9969.22	10786	6052.08	11680.6	14000.7	478.72	12740.1	3627.58
82263.3	1624	45569.8	10071.6	10768.7	6033.77	11169.5	14280.8	464.38	12646.9	3646.88
82908.5	1625	47471.4	10199.3	10701.4	6055.35	10781.4	14517.9	457.58	12561	3670.74
83553.8	1626	47766.9	10327.4	10607.9	6104.2	10466.6	14750.8	457.45	12487.9	3708.08
84199	1627	46431.7	10452.5	10511.9	6144.66	10172.6	15272.4	460.19	12403.1	3762
84844.3	1628	43714.8	10615.9	10433	6155.83	9901.92	16565.1	462.89	12302.7	3819.24
85489.5	1629	36810.7	10874.5	10364.6	6150.01	9699.13	18810.1	463.87	12201.2	3863.05
86134.8	1630	34710.6	11241.6	10280.8	6141.28	9590.49	21087.2	460.83	12091.2	3889.68
86780	1631	34131.9	11682.6	10182	6133.46	9555.18	21752.9	452.92	11952.9	3906.37
87425.3	1632	34297.8	12179.8	10095.2	6142.4	9554.59	20261.6	443.91	11796.6	3924.23
88070.5	1633	34116.5	12765.7	10035.8	6178.31	9568.11	17736.3	439.64	11658.2	3954.05
88715.8	1634	33272.8	13466	10015.4	6208.25	9592.53	15459.7	443.94	11551.2	3995.8
89361	1635	32496.4	14241.3	10045.5	6185.98	9625.98	13897.4	457.67	11456.2	4034.32
90006.2	1636	32701	14999.9	10102.4	6113.12	9668.53	13073.6	477.02	11356	4057.18
90651.5	1637	34111.5	15662	10145.4	6035.88	9726.72	12837.3	494.24	11260.9	4068.43
91296.7	1638	36410	16211.3	10157.9	5986.49	9801.05	12862.7	503.64	11184.6	4075.35
91942	1639	39159.3	16684.3	10155	5956.09	9878.49	12879.1	505.6	11122.9	4076.51
92587.2	1640	41633.7	17110.4	10175.4	5926.02	9951.64	12805.1	504.48	11075.8	4070.79
93232.5	1641	43057	17473.5	10232.9	5891.52	10032.3	12688.3	503.79	11056.1	4062.04
93877.7	1642	43461.6	17727.2	10259.3	5845.89	10132.4	12678.6	501.55	11059.8	4053.69
94523	1643	43651.7	17831.3	10201.1	5783.39	10245.6	13016.5	491.78	11055.8	4051.65
95168.2	1644	44359.3	17775.6	10161.1	5720.66	10360	14065.3	474.14	11018.2	4064.34
95813.4	1645	45652.7	17586.5	10161	5671.12	10471.8	16236.5	458.5	10952.7	4095.12
96458.7	1646	46695.8	17309.2	10158.5	5621.15	10580.4	19441.3	454.12	10881.6	4142.05
97103.9	1647	46331.4	16975.4	10114.3	5565.74	10680.7	22492.6	458.84	10812.9	4193.36
97749.2	1648	44286.4	16592	10062.2	5519.07	10767.9	23629.5	463.18	10741.3	4222.02
98394.4	1649	41362.1	16161.3	10054.1	5480.5	10840.4	22133.7	460.36	10668.1	4208.41
99039.7	1650	38481.4	15692.1	10081.9	5439.06	10896.1	19096.4	450.09	10597.5	4170.49
99684.9	1651	36094.7	15188.7	10103.7	5396.65	10934.7	16259.5	436.55	10525.5	4150.63
100330	1652	34368.4	14151.5	10092.3	5360.15	10950.9	13533.1	431.12	10486.2	4170.1
100975	1653	33351.6	13713.1	10026.5	5329.83	10967.1	13029.9	425.69	10446.9	4208.74
101621	1654	32926.8	13371.2	9886.47	5299.1	11011.1	13058.8	422.43	10364.9	4232.16
102266	1655	32952.5	13129.2	9684.03	5259.51	11072.5	13767.5	427.6	10289.9	4230.01
102911	1656	33398.3	13021.9	9479.78	5212.95	11144.8	14699.3	438.65	10234.5	4217.84
103556	1657	34277	13140	9359.49	5179.04	11252.7	15122.3	452.38	10211.3	4209.66
104202	1658	35473.4	13550.7	9364.4	5177.88	11462.5	14701.2	462.83	10227	4208.59
104847	1659	36570.7	14167.7	9429.15	5208.31	11778.8	13540.1	463.37	10267.7	4220.52
105492	1660	37061.4	14751.8	9434.56	5264.72	12085.2	12141.9	455.86	10298	4257.23
106137	1661	36727.2	15092.9	9325.37	5358.6	12274.8	11243.7	448.35	10286.8	4321.89
106783	1662	35677	15166.4	8932.14	5491.82	12367.2	11076.7	443.19	10231.8	4398.23
107428	1663	34205	15090.2	8757.98	5638.77	12433.9	11253.2	437.7	10157	4456.31
108073	1664	32445.8	14969.4	8602.15	5777.93	12494.2	11551.1	432.91	10085.6	4470.09
108718	1665	30256	14799.3	8432.29	5910.35	12533.2	11972	432.61	10025.1	4439.59
109364	1666	28045.8	14511.4	8256.36	6040.95	12554	12416.3	436.21	9974.21	4400.34
110009	1667	27065	14119.2	8110.9	6166.85	12555.7	13341	437.55	9925.63	4390.89
110654	1668	27793.8	13751.2	8017.88	6285.01	12497.4	15958.8	432.45	9869.49	4410.53
111299	1669	28952.2	13502.1	7990.29	6387.48	12340.4	20654.5	425.36	9806.1	4433.14
111945	1670	29268.5	13333.2	8047.87	6449.17	12098.9	25686.7	423.33	9742.65	4444.92
112590	1671	29249	13124.4	8195.34	6452.32	11818.3	28149.8	425.98	9680.32	4444.28
113235	1672	30255.3	12792.9	8382.6	6418.25	11524.7	26452.5	426.66	9612.37	4428.61
113880	1673	32712.4	12398.2	8517.07	6383.3	11203.7	21982.1	420.04	9522.64	4399.89
114526	1674	35719.8	12102.4	8553.02	6355.05	10847.7	17800.1	406.63	9396.11	4369.6
115171	1675	38098.8	12007.8	8536.8	6312.79	10528.3	15616.1	392.11	9246.28	4348.1
115816	1676	36612.5	12050.5	8531.65	6237.25	10347.7	14987.7	382.8	9114.8	4335.74
116461	1677	34600.7	12040.1	8538.52	6128.43	10326.6	15021.2	381.45	9038.68	4329.32
117107	1678	33716.3	11861	8516.39	6003.85	10410.3	15212	385.24	9024.8	4330.44
117752	1679	34633.2	11615.1	8445.07	5887.53	10552.4	14937.1	387.38	9042.54	4338.6
118397	1680	36170.5	11473.9	8344.26	5796.42	10743.6	13808.7	384.68	9047.74	4341.95
119042	1681	36599.4	11481.8	8251.17	5730.3	10994	12525.2	381.76	9029.1	4331.84
119688	1682	35635.8	11560.2	8161.99	5675.84	11154.3	12138.4	381.76	9005.09	4319.98
120333	1683	34117.2	11597.2	8115.41	5617.85	11314.6	12713	378.59	8971.62	4321.21
120978	1684	32396.3	11535.8	8033.55	5537.8	11710.4	13768.3	366.6	8908.11	4322.43
121623	1685	30511.5	11416.9	7956.97	5420.43	12178.6	15562.4	353.03	8833.55	4338.53
122269	1686	29388.6	11334.6	7915.68	5276.23	12709.1	19100.6	349.85	8773.25	4360.39
122914	1687	30155.8	11352.1	7852.81	5138.82	13283.8	24905.7	356.48	8691.96	4387.04
123559	1688	32138.7	11437	7708.48	5044.45	13882.2	31194.1	361.73	8556.21	4415.03
124204	1689	33460.5	11501	7545.06	5009.53	14486.3	33878.4	360.99	8402.07	4430.51
124850	1690	34085.8	11521.4	7472.32	4997.94	15092.7	30799.5	360.54	8264.47	4425.86
125495	1691	35597.3	11579.3	7472.83	4827.65	15727.3	24806.6	365.46	8127.24	4414.12
126140	1692	37753.2	11788.5	7416.45	4684.46	16421.3	19995.6	374.15	7977.93	4412.08
126785	1693	38931.6	12184.7	7247	4545.46	17153	17234.7	384.15	7830.74	4409.92
127430	1694	39425.8	12659.6	7053.71	4429.46	17840	15465.6	393.14	7693.5	4376.78
128076	1695	40312.4	13053.8	6933.55	4359.28	18408.3	14450.1	397.65	7566.31	4302.78
128721	1696	40931.3	13291.8	6883.39	4339.51	18840.9	14877.5	398.06	7512.38	4215.05
129366	1697	40645.5	13352.2	6859.99	4342.98	19162.9	15482.1	398.84	7458.45	4145.05
130011	1698	40104.3	13202.2	6847.07	4345.45	19405.5	16949.2	400.72	7378.14	4097.02
130657	1699	39480.6	12851.4	6844.49	4337.88	19574.2	20252.7	400.98	7317.11	4051.25
131302	1700	38754.8	12385.5	6854.77	4307.17	19629.3	24813.6	399.2	7252.61	3987.85
131947	1701	39175.4	11915.8	6855.44	4255.81	19513.4	28392.3	395.31	7168.93	3905.88
132592	1702	41484.8	11527.7	6791.43	4221.47	19218.8	29031.7	387.2	7076.27	3818.58
133238	1703	43949.5	11247.8	6691.3	4234.27	18832.3	26702.4	373.85	6993.04	3737.01
133883	1704	44304.8	10920.5	6585.41	4273.75	18503	22851.5	365.22	6920.6	3669.98
134528	1705	42411.3	10840.2	6500.95	4297.25	18345.4	18957	356.59	6856.68	3623.24
135173	1706	39529.3	10809.5	6452.89	4310.19	18363.3	15876.4	338.01	6815.17	3593.13
135819	1707	36110.2	10825.4	6436.62	4375.14	18457.5	14002.1	321.16	6801.46	3577.37
136464	1708	31870	10858.1	6432.02	4526	18488.9	13312	308.67	6783.25	3570.43
137109	1709	27810.5	10872.6	6400.18	4726.35	18347.8	13265.4	303.05	6731.56	3544.68
137754	1710	26457.9	10857.9	6296.19	4938.6	18020.9	13309.5	304.65	6671.25	3480.45
138400	1711	28841.7	10787.9	6128.6	5137.92	17606.1	13459	308.74	6634.66	3402.32
139045	1712	32049.2	10640	5978.99	5253.85	17418.1	13827.5	310.61	6608.8	3348.58
139690	1713	31918.7	10455.9	5918.01	5230.85	17230	14168	313.01	6579.08	3333.19
140335	1714	28464.5	10298.2	5932.44	5127.54	16966.1	14403.6	321.5	6554.93	3349.39
140981	1715	26156.2	10196.5	5965.66	5052.08	16818	14756.3	332.93	6527.87	3374.53
141626	1716	28085.8	10136.4	5984.02	5065.65	16729.7	15185	337.52	6479.02	3379.69
142271	1717	32023.7	10046.4	5982.28	5178.42	16623.5	15513.3	331.48	6419.92	3357.77
142916	1718	33430.8	9878.2	5969.81	5313.52	16461.9	15729.1	317.88	6377.95	3323.3
143562	1719	31570	9690.87	5957.55	5313.4	16272	15790.1	299.55	6367.26	3281.31
144207	1720	30222.9	9567.67	5937.91	5114.49	16108.4	15855	280.01	6379.22	3220.36
144852	1721	32354.2	9509.35	5794.42	4840.42	16001.8	16147.8	264.8	6375.23	3137.49
145497	1722	30796.9	9459.49	5689.68	4647.89	15954.8	16065.2	256.37	6317.34	3054.82
146143	1723	29586	9398.31	5623.62	4578.96	15958.9	15005.2	253.83	6218.77	3001.41
146788	1724	32595.9	9393.45	5605.1	4607.93	15999.9	13883.3	258.52	6127.47	2980.6
147433	1725	38887	9554.94	5597.84	4720.06	16065.5	13737.1	273.23	6072.44	2969.3
148078	1726	43722.3	9944.89	5570.76	4871.93	16143.2	13921.5	294.33	6051.71	2946.43
148724	1727	44050.5	10512	5515.34	4969.48	16210.1	13599.7	309.84	6043.51	2902.71
149369	1728	40559.8	11097.8	5454.5	4959.98	16254.5	13262.1	311.94	6021.51	2831.18
150014	1729	35578.3	11545	5435.32	4877.38	16293.6	13292.1	308.25	5982.15	2730.67
150659	1730	30940	11806.7	5461.18	4775.93	16357.5	13009	312.29	5941.09	2617.07
151305	1731	27140.2	11936.9	5478.28	4685.34	16483.3	12166.1	326.72	5895.08	2516.17
151950	1732	23697	11999	5461.34	4621.66	16723.3	11592.7	341.56	5827.39	2440.98
152595	1733	20062.8	11988.1	5433.95	4583.49	17140.1	11796.9	344.61	5754.33	2386.23
153240	1734	16149.7	11838.3	5399.98	4521.11	17779.8	12315.3	332.62	5719.63	2344.39
153886	1735	12641.6	11513	5341.96	4355.92	18610.8	12576	314.27	5730.02	2309.78
154531	1736	10670.1	11050.5	5276.41	4083.41	19478.9	12479.2	301.08	5730.41	2271.37
155176	1737	10983.7	10481.7	5239.13	3810.48	20173.3	12198.2	295.42	5668.96	2219.95
155821	1738	14015.1	9774.59	5235.05	3644.92	20576.8	12025.5	289.36	5564.57	2156.47
156467	1739	19917.2	8943.91	5247.97	3592.58	20735	12199.8	276.87	5476.2	2088.2
157112	1740	27233.8	8144.49	5269.37	3581.23	20771.7	12250.6	262.22	5450.77	2024.39
157757	1741	32921.1	7555.23	5303.91	3558.84	20773.4	11724	250.2	5425.34	1971
158402	1742	35165.2	7210.78	5312.28	3542.52	20775.2	11347.3	237.7	5387.57	1928.19
159048	1743	34558.9	7014.61	5322.04	3560.79	20774.9	11071.2	223.24	5344.62	1896.1
159693	1744	32418.3	6872.12	5317.77	3600.06	20774.5	10645	211.46	5303.39	1883.82
160338	1745	30622.3	6746.47	5290.45	3637.52	20774.2	10317	202.47	5269.66	1871.53
160983	1746	32000.1	6625.4	5267.25	3664.41	20773.8	10378.7	191.16	5237.72	1840.6
161629	1747	37550.1	6510.45	5275.63	3666.4	20773.5	10516.2	179.43	5207.11	1792.15
162274	1748	43954.8	6424.87	5297.44	3641.63	20773.1	10290.3	175.89	5183.89	1732.82
162919	1749	46442.4	6386.14	5302.28	3620.21	20772.7	9807.22	182.57	5157.04	1677.94
163564	1750	43757.4	6377.91	5293.22	3623.65	20770.5	9376.37	192.11	5101.51	1636.93
164210	1751	38130	6364.12	5267.91	3639.83	20753.6	9023.03	198.36	5024.15	1610.62
164855	1752	31617.9	6329.09	5192.65	3651.27	20687.2	8697.66	201.62	4967.15	1595.09
165500	1753	25293.2	6294.94	5062.5	3647.7	20532.8	8462.61	202.7	4950.51	1585.84
166142	1754	20354.9	6289.84	4926.92	3616.76	20295	8317.43	200.71	4955.56	1577.09
166784	1755	17514.4	6315.31	4833.9	3561.68	20025.7	8164.44	197.24	4956.25	1558.51
167426	1756	16236.4	6360.75	4790.29	3517.49	19756.4	7972.87	194.01	4934.94	1522.85
168068	1757	15506.2	6512.55	4772.17	3517.25	19473.8	7828.5	191.72	4892.91	1479.53
168710	1758	14856.5	6590.88	4747.35	3550.24	19175.2	7767.13	189.43	4851.72	1450.14
169352	1759	14464.5	6641.45	4693.41	3584.16	18892.8	7670.59	185.31	4827.67	1445.33
169995	1760	14492.2	6678.43	4519.3	3622.68	18652.4	7480.93	190.06	4816.1	1450.04
170637	1761	14699.8	6721.76	4446.74	3690.27	18443.2	7331.37	205.44	4802.32	1437.23
171279	1762	14773	6761.35	4407.22	3763.57	18230.3	7286.79	218.12	4781.57	1397.61
171921	1763	14701.1	6775.17	4388.35	3797.68	17994.9	7214.58	214.52	4767.46	1347.53
172563	1764	14725.8	6763.37	4365.7	3806.59	17753.6	7012.38	196.76	4765.85	1306.38
173205	1765	15050	6747.6	4345.37	3832.88	17530.3	6722.56	177.27	4750.28	1280.61
173847	1766	15644.9	6745.38	4354.7	3876.24	17326.1	6434.21	166.11	4697.2	1266.49
174490	1767	16749.5	6756.45	4375.41	3917.7	17123.9	6217.91	166.59	4625.09	1252.74
175132	1768	17047	6768.64	4345.69	3969.86	16915.8	6080.29	176.35	4562.29	1227.32
175774	1769	17789.4	6769.56	4256.05	4066.1	16721.3	5949.47	190.58	4507.78	1190.04
176416	1770	19821.8	6758.91	4180.32	4367.13	16567.8	5770.99	205.33	4450.05	1153.4
177058	1771	23482.5	6746	4178.19	4464.55	16514.1	5575.2	217.36	4389.96	1130.13
177700	1772	28203.7	6730.31	4225.38	4512.78	16460.4	5429.32	222.04	4333.36	1121.27
178342	1773	32094	6702.45	4271.06	4567.81	16387.2	5359.95	216.46	4288.21	1115.29
178985	1774	32660.4	6665.67	4312.32	4647.96	16333.5	5316.43	205.89	4264.15	1099.99
179627	1775	30173.4	6634.87	4378.61	4737.29	16285.8	5216.55	200.16	4251.59	1074.68
180269	1776	28569.9	6621.61	4477.19	4833.36	16245.6	5030.57	202.05	4216.1	1048.43
180911	1777	29775.9	6632.86	4586.01	4912.25	16231	4805.38	208.01	4141.14	1028.78
181553	1778	30178.5	6666.46	4675.8	4915.4	16253.1	4620.01	215.16	4053.18	1018.96
182195	1779	26612.6	6705.82	4724.83	4832.32	16323.1	4531.13	218.01	3981.65	1023.89
182837	1780	22190.2	6739.28	4798.56	4729.13	16470.1	4531.21	211.99	3927.61	1043.07
183480	1781	22352.3	6774.75	4903.65	4658.69	16710.2	4538.69	204.01	3883.64	1058.97
184122	1782	27626.9	6818.79	5018.25	4614.23	17022.2	4487.03	201.43	3849.77	1050.53
184764	1783	32432.5	6860.52	5082.46	4610.02	17391.1	4425.25	197.24	3824.92	1015.12
185406	1784	30799.6	6890.88	5094.95	4691.21	17853.3	4435.44	185.54	3814.92	964.51
186048	1785	22950.3	6916.28	5110.98	4817.68	18459.5	4351.5	177.38	3804.91	912.67
186690	1786	14520.1	6944.41	5179.88	4899.39	19180.2	4225.72	183.07	3790.11	875.02
187332	1787	9729.36	6976.61	5294.9	4934.52	19873.4	4187.1	193.93	3783.12	859.44
187975	1788	8264.62	7018.53	5403.06	4949.91	20379.2	4238.63	195.95	3779.74	856.42
188617	1789	7998.96	7087.78	5468.22	4912.51	20644.5	4280.59	189.34	3769.82	853.97
189259	1790	7909.41	7202.2	5504.45	4845.16	20737.5	4267.36	184.22	3744.6	849.28
189901	1791	8568.29	7355.14	5527.45	4876.91	20756.5	4215.15	185.51	3703.39	838.19
190543	1792	11654	7517.12	5516.31	5016.15	20757.9	4122.41	188.21	3655.01	817.47
191185	1793	18713.5	7669.98	5449.2	5016.91	20757.6	3995.73	185.25	3609.42	798.13
191827	1794	27914	7825.64	5336.35	4693.52	20757.2	3907.04	176.09	3570.91	795.71
192470	1795	32967.1	8007.57	5197.36	4243.31	20756.9	3916.53	165.67	3541.42	811.54
193112	1796	29431.8	8219.92	5043.34	4000.53	20756.5	3972.27	158.73	3521.94	831.82
193754	1797	20539.8	8445.57	4902.17	4002.77	20756.1	3977.86	157.69	3509.22	840.13
194396	1798	12828.5	8677.51	4824.57	4039.16	20755.8	3918.41	160.61	3494.4	828.71
195038	1799	8906.47	8928.58	4829.05	3985.19	20755.4	3850.37	160.44	3464.43	800.96
195680	1800	7397.05	9201.63	4799.2	3869.33	20754.5	3822.1	153.75	3411.9	768.07
196322	1801	6640.81	9486.76	4676.6	3703.15	20751.8	3843.97	147.93	3350.56	742.98
196965	1802	6081.99	9799.73	4599.21	3431.86	20749.1	3882.27	152.61	3310.7	732.68
197607	1803	5701.95	10186.3	4620.4	3049.28	20731.8	3889.78	164.51	3305.25	734.15
198249	1804	5554.7	10690.1	4673.64	2659.58	20700.5	3865.11	166.69	3311.08	736.04
198891	1805	5691.25	11344	4715.38	2385.32	20671.4	3827.62	147.31	3300.55	732.5
199533	1806	6124.84	12169.3	4774.74	2255.58	20668.7	3760.18	115.59	3277.44	728.95
200175	1807	6842.61	13159.3	4863.36	2218.47	20692.5	3649.5	91.86	3260.52	716.44
200818	1808	7915.03	14292.4	4956.71	2220.73	20705.9	3536.13	85.75	3251.24	706.59
201460	1809	9754.85	16943.5	5033.84	2237.11	20658	3471.05	87.95	3241.13	697.23
202102	1810	13442.1	18354	5057.38	2254.39	20511.4	3454.65	90.16	3226.87	681.78
202744	1811	19783.2	19664	4972.13	2260.59	20269	3451.83	92.65	3202.76	662.39
203386	1812	26798.4	20782	4782.71	2250.62	19983.2	3446.08	89.55	3162.49	648.2
204028	1813	26590.5	21692.3	4557.51	2235.35	19704.6	3439.39	88.75	3112.01	643.94
204670	1814	20051	22415.5	4348.97	2234.02	19428	3427.18	97.57	3062.82	645.88
205313	1815	14808.1	22949.3	4201.3	2252.95	19132.3	3409.12	113.02	3016.17	648.85
205955	1816	12267	23280.4	4169.44	2278.86	18841	3382.3	126.93	2967.81	649.83
206597	1817	11183.5	23434.1	4239.29	2294.21	18588	3334.91	135.04	2922.27	645.74
207239	1818	10443.4	23432.9	4311.01	2291.87	18359	3290.43	137.84	2889.53	635.3
207881	1819	9809.64	23233	4212.75	2274.39	18114.6	3289.87	136.37	2875.03	620.91
208523	1820	9301.07	22794.9	4096.27	2245.93	17845.4	3313.01	130.66	2875.49	606.51
209165	1821	9138.94	22188.7	3989.1	2213.26	17575.6	3304.72	122.31	2876.82	596.44
209808	1822	10412.5	21557	3858.95	2190.59	17325.2	3259.27	114.97	2868.66	592.99
210450	1823	14781.9	21002.1	3668.41	2188.85	17085.8	3213.19	112.53	2861.24	593.24
211092	1824	21895.4	20541.9	3459.64	2199.74	16835	3188.84	118.63	2863.18	593.26
211734	1825	27656.3	20155.2	3302.45	2203.89	16558.1	3181.47	132.99	2856.12	593.12
212376	1826	27559.6	19830.5	3203.02	2196.36	16249.9	3183.63	147.89	2821.47	592.37
213018	1827	21777.7	19555.1	3114.37	2189.91	15924.9	3200.45	155.77	2774.7	585.76
213660	1828	14852.8	19294.5	3003	2190.82	15622	3212.53	155.28	2760.55	570.81
214303	1829	10583.2	19025.7	2889.27	2190.05	15392.8	3147.56	146.41	2746.39	555.2
214945	1830	9197.72	18763.5	2820.88	2181.61	15371.2	3088.89	129.7	2741.63	548.78
215587	1831	9558.63	18521	2808.54	2172.35	15585.5	3074.88	110.21	2740.52	550.95
216229	1832	12109.6	18292.4	2813.57	2171.56	15799.8	3050.58	95.74	2730.18	552.97
216871	1833	17879.7	18095.8	2784.5	2182.35	16662.5	2970.53	91.62	2712.88	548.19
217513	1834	24720.1	17970.8	2686.36	2201.77	17344.7	2875.11	95.91	2689.08	535.48
218155	1835	27346.5	17897	2534.26	2224.26	17185.6	2826.03	99.5	2656.79	518.33
218798	1836	23193.5	17791.3	2398.62	2245.2	16290.3	2836.58	95.71	2623.52	501.74
219440	1837	15820.3	17637	2333.49	2263.85	15297	2872.56	87.71	2599.06	489.35
220082	1838	10324.1	17500.7	2321.79	2284.34	14582.2	2888.02	81.95	2581.84	484.05
220724	1839	7921.36	17371.2	2308.67	2307.42	14104.3	2853.2	79.55	2565.12	484.44
221366	1840	6792.29	17138.4	2305.59	2322.41	13732	2771.1	78.94	2547.84	482.91
222008	1841	5639.91	16756.7	2308.06	2319.57	13401.5	2689.84	80.13	2533.05	476.61
222650	1842	4615.88	16301.5	2296.94	2305.03	13081.7	2664.96	81.39	2520.45	473.44
223293	1843	4231.8	15890.5	2276.04	2293.36	12757.4	2687.4	78.45	2501.03	480.19
223935	1844	4727.88	15648.8	2275.18	2293.29	12437.2	2694.63	70.19	2460.83	490.91
224577	1845	6073.67	15687.5	2292.06	2304.07	12136.8	2659.5	60.15	2398.36	491.79
225219	1846	7932.2	15998	2283.25	2317.58	11862.1	2622.75	53.12	2337.93	476.81
225861	1847	9872.96	16392.9	2231.62	2325.32	11607	2629.25	54.3	2310.35	455.1
226503	1848	11921.2	16655.3	2173.96	2328.5	11352.1	2665.43	67.54	2318.42	439.79
227145	1849	14448.4	16713.4	2150.45	2342.22	11086.3	2689.2	87.05	2338.32	432.56
227788	1850	17268.2	16624	2161.48	2360.2	10827.4	2687.27	97.87	2347.62	426.53
228430	1851	19808.2	16493.6	2181.78	2398	10600.3	2657.36	94.1	2337.67	420.65
229072	1852	22658.3	16407.1	2196.09	2450.68	10405.2	2585.57	85.76	2313.23	419.28
229714	1853	26947.2	16338.3	2205.9	2493.59	10212.4	2489.09	80.21	2286.48	421.72
230356	1854	30967.1	16214.7	2206.26	2506.54	9985.15	2428.15	72.77	2267.52	423.17
230998	1855	30302.5	16053.1	2182.34	2493.38	9715.68	2439.75	60.73	2257.57	420.08
231640	1856	23503	15909.6	2139.77	2475.38	9431.92	2490.83	48.46	2249.54	411.41
232283	1857	14790.5	15784.6	2112.9	2467.23	9162.59	2513.7	39.69	2245.8	401.27
232925	1858	9032.92	15627.2	2125.2	2469.41	8908.69	2473.51	40.12	2257.98	394.99
233567	1859	7873.3	15381.5	2164.39	2486.18	8658.47	2395.22	55.38	2274.96	389.6
234209	1860	12162.6	15086.3	2140.84	2523.23	8536.5	2329.51	77.92	2270.02	377.72
234851	1861	20142.7	14887.2	2113.03	2561.66	8414.53	2303.03	94.07	2240.32	359.72
235493	1862	27240.8	14913.3	2107.71	2570	8188.76	2313.3	97.86	2206.06	343.3
236135	1863	27272.9	14920.1	2118.18	2549.2	7984.87	2348.76	101.65	2182.9	332.35
236778	1864	20337.7	14828.2	2110.58	2534.64	7793.88	2385.66	105.48	2168.2	322.51
237420	1865	12419.3	14677.5	2068.83	2545.03	7598.55	2388.8	102.7	2146.08	310.26
238062	1866	7669.72	14555.5	2027.52	2556.55	7395.82	2343.01	83.04	2109.24	305.72
238704	1867	5720.79	14527	2030.39	2544.64	7206.69	2275.67	44.72	2076.13	301.18
239346	1868	4970.41	14555.5	2061.16	2522.81	7042.27	2237.33	6.59	2069.52	301.66
239988	1869	4684.29	14513.5	2054.96	2515.94	6887.56	2255.92	-4.79	2078.37	306.52
240630	1870	4696.05	14339.5	1983.97	2521.21	6729.05	2308.13	18.66	2074.55	306.51
241273	1871	5090.93	14125.4	1891.71	2521.66	6567.49	2346.37	58.95	2062.23	304.4
241915	1872	6316.07	13971.8	1838.99	2519.25	6413.54	2343.41	91.41	2063.01	309.81
242557	1873	8869.34	13849	1859.05	2527.06	6288.27	2334.24	106.46	2063.79	323.07
243199	1874	12559.3	13666.8	1951.72	2541.48	6202.04	2321.22	108.18	2073.32	335.23
243841	1875	16817.2	13387.5	2079.63	2548.03	6139.57	2305.63	99.95	2071.45	337.17
244483	1876	21821.5	13039.6	2193.75	2541.49	6129.28	2294.48	82.21	2058.34	325.17
245126	1877	27279.9	12704.3	2282.35	2522.9	6392.4	2286.41	58.83	2033.7	304.87
245768	1878	30129.1	12470.5	2468.84	2491.47	7427.94	2291	37.74	1985.55	288.15
246410	1879	27619.7	12330.6	2557.63	2451.9	9631.72	2326.15	24.61	1924.33	279.36
247052	1880	22991.1	12202.9	2606.76	2417.56	12428.3	2371.63	18.7	1882.32	269.47
247694	1881	22213.5	12084.9	2613.26	2398.36	14393.3	2384.46	18.33	1874.72	251.61
248336	1882	24828.4	12028.9	2605.83	2395.58	14912.8	2362.78	24.08	1891.74	235.67
248978	1883	24663.6	11996.8	2620.21	2408.02	14592.3	2332.27	31.35	1910.37	235.92
249621	1884	19512.1	11894.3	2671.16	2429.98	13706.1	2292.28	32.58	1912.85	250.21
250263	1885	13847.1	11689.6	2741.86	2447.13	12068	2230.68	29.5	1912.78	264
250905	1886	12575.5	11464.1	2799.7	2446.21	10209.6	2159.31	28.96	1934.07	269.47
251547	1887	16556.3	11474.1	2840.09	2426.22	8950.8	2098.17	28.73	1962	272.21
252189	1888	22457.1	12146.8	2902.6	2394.35	8380.99	2061.33	20.4	1958.64	281.21
252831	1889	24866	13781.6	3010.28	2359.6	8121.26	2067.37	5.03	1919.83	294.43
253473	1890	21396.7	16168.3	3125.48	2335.54	8014.33	2115.69	-7.08	1881.63	300.32
254116	1891	15519.1	18505.5	3210.01	2333.56	7907.39	2161.09	-13.86	1876.33	294.83
254758	1892	11686.9	19579.8	3287.51	2348.21	7645.18	2164.56	-20.36	1897.66	288.65
255400	1893	10136.5	18550.7	3402.28	2363.87	7312.16	2153.45	-23.88	1907.6	295.35
256042	1894	9027.53	16071.2	3546.9	2373.11	6922.71	2177.47	-21.53	1877.58	312.77
256684	1895	8885.92	13777	3677.32	2378.57	6503.25	2219.39	-19.93	1825.21	322.51
257326	1896	12010.6	12458.1	3773.41	2384.59	6076.79	2213.31	-21.89	1797.15	315.06
257968	1897	18407	11753.4	3819	2389.53	5664.64	2150.35	-19	1804.03	301.53
258611	1898	25032.8	11246.6	3635.03	2383.64	5285.37	2089.07	-3.79	1807.31	295.32
259253	1899	29401.7	10864.6	3512.69	2361.02	4948.92	2061.01	16.75	1789.33	297.37
259895	1900	31081.9	10567.2	3483.95	2331.79	4661.21	2049.43	24.27	1771.42	299.59
260537	1901	29540.9	10235.8	3523.22	2315.67	4429.73	2047.73	12.49	1757.64	296.7
261179	1902	24438	9797.95	3552.8	2326.63	4255.67	2060.74	-3.72	1737.56	293.28
261821	1903	18471.6	9306.52	3518.85	2364.54	4128.95	2073.92	-11.87	1721.72	294.92
262463	1904	16405.3	8887.21	3406.43	2416.92	4035.74	2073.3	-15.38	1717.49	298.86
263106	1905	25666.4	8615.84	3244.94	2469.32	3962.27	2063.67	-18.71	1711.9	299.95
263748	1906	27293.4	8441.78	3115.73	2515.87	3897.21	2054.43	-18.55	1701.96	296.05
264390	1907	24374.8	8242.23	3081.56	2554.39	3838.34	2052.25	-13.29	1699.79	286.64
265032	1908	22163.4	7952.36	3102.07	2576.05	3787.9	2051.05	-9.45	1703.7	275.66
265674	1909	23006.8	7628.82	3091.96	2579.15	3742.89	2030.31	-12.22	1698.12	269.8
266316	1910	22552.8	7381.77	3031.15	2583.43	3698.68	1982.69	-17.15	1678.03	269.33
266958	1911	18380	7233.9	2959.33	2603.08	3657.16	1921.28	-19.31	1649.76	267.83
267601	1912	15338.2	7050.27	2910.67	2620.72	3625.79	1868.22	-21.73	1622.06	262.6
268243	1913	17730.3	6674.31	2886.99	2613.46	3610.97	1866.5	-26.34	1605.11	259.91
268885	1914	22223.8	5666.94	2872.41	2584.95	3613.2	1954.77	-26.56	1597.91	264.55
269527	1915	23268.8	5373.82	2863.89	2555.19	3628.36	2095.79	-26.77	1587.13	269.51
270169	1916	21788.7	5260.22	2872.32	2539.27	3651.72	2268.37	-17.37	1578.46	267.13
270811	1917	22635	5280.06	2879.19	2547.92	3679.44	2322.38	-1.25	1569.79	259.81
271453	1918	25321.4	5452.29	2740.37	2586.22	3708.52	2371.48	14.7	1552.29	251.03
272096	1919	24564	6216.37	2692.83	2637.27	3736.52	2399.77	25.86	1529.05	241.28
272738	1920	18886.6	8685.05	2757.23	2669.29	3749.98	2423.98	29.56	1485.57	231.62
273380	1921	12207.9	13153.9	2897.33	2670.1	3763.43	2471.04	24.16	1419.57	222.61
274022	1922	8738.37	17047.7	3035.15	2658.94	3793.83	2529.48	11.83	1347.07	217.7
274664	1923	10578.9	17026.8	3095.51	2666.35	3831.82	2556.41	-1.37	1286.59	222.47
275306	1924	17317.5	13507.3	3028.11	2707.19	3876.05	2543.75	-11.83	1245.53	233.67
275948	1925	24673.3	10164.4	2867.15	2766.63	3923.29	2538.3	-21.51	1224.11	242.22
276591	1926	26728.6	9875.36	2710.5	2816.01	3970.29	2572	-31.89	1221.33	245.92
277233	1927	22658.8	13107.6	2621.66	2854.96	4015.28	2612.27	-41.11	1232.61	248.52
277875	1928	18262.3	17536.6	2603.96	2883.84	4064.5	2608.56	-50.88	1248.71	250.86
278517	1929	18047.3	18961.2	2629.46	2950.59	4125.87	2568.52	-66.16	1260.05	253.2
279159	1930	19424.4	15876.6	2656.16	3050.61	4197.33	2542.17	-82.16	1262.74	262.67
279801	1931	18034.1	11398.3	2661.08	3157.07	4280.12	2531.46	-84.51	1260.91	276.78
280444	1932	14829	8683.37	2673.2	3245.68	4411.23	2484.89	-68.77	1258.42	290.22
281086	1933	14103.7	7769.46	2741.51	3308.8	4710.05	2393.52	-49.51	1251.42	299.53
281728	1934	18099.9	7479.41	2873.14	3357.19	5442.68	2320.86	-43.94	1240.62	306.08
282370	1935	25689.3	7276.42	3050.07	3415.92	6962.75	2309.63	-53.09	1239.58	309.18
283012	1936	32971.4	7084.97	3275.39	3500.48	9247.21	2319.39	-64.76	1253.56	306.15
283654	1937	34938.1	6876.29	3715.42	3594.5	11332.9	2297.59	-70.46	1267.23	295.91
284296	1938	29429.6	6627.02	3803.41	3676.35	11866.8	2260.97	-72.36	1268.6	277.58
284939	1939	19489.5	6349.5	3830.68	3754.84	10715.2	2257.43	-73.63	1260.89	253.32
285581	1940	10516.5	6073.71	3868.5	3842.96	9360.16	2291.8	-70.88	1245.27	229.32
286223	1941	5421.67	5818.47	3993.15	3924.9	9339.82	2339.88	-62.28	1220.41	208.82
286865	1942	3467.04	5595.13	4247.35	3980.43	10778.9	2393.66	-53.15	1191.48	191.37
287507	1943	2865.41	5409.68	4545.75	4009	12419.8	2451.92	-48.68	1160.16	177.93
288149	1944	2729.7	5245.88	4703.85	4016.24	12915.2	2505.81	-50.21	1126.43	170.65
288791	1945	2947.97	5078.94	4611.23	4010.87	12098.5	2554.4	-57.46	1102.35	169.31
289434	1946	3663.51	4911.17	4324.82	4020.77	10769.9	2593.88	-68.59	1097.37	169.76
290076	1947	4966.93	4764.28	3992.45	4072.58	9586.12	2585.87	-80.18	1098.19	167.68
290718	1948	6788.12	4645.74	3728.76	4149.6	8697.29	2491.94	-89.3	1088.37	164.2
291360	1949	9387.66	4547.38	3563.62	4209.33	8062.08	2329.51	-95.69	1071.49	162.98
292002	1950	19866.1	4464.69	3477.37	4236.57	7839.73	2136.89	-100.73	1056.55	162.28
292644	1951	26032.8	4398.9	3448.5	4247.57	7617.38	1937.2	-105.64	1043.85	156.58
293286	1952	29189.6	4346.96	3462.88	4259.25	7273.18	1772.56	-114.82	1034.15	145.98
293929	1953	28779.7	4302.85	3498.69	4271.61	6946.53	1690.42	-134.61	1030.69	138.49
294571	1954	26378.5	4264.71	3509.21	4268.4	6642.36	1687.47	-164.72	1033.07	142.44
295213	1955	22232.3	4230.42	3439.68	4236.35	6644.62	1722.93	-197.57	1040.6	158.61
295855	1956	16095.3	4192.31	3290.57	4185.78	7585.92	1765.94	-225.43	1052.48	178.47
296497	1957	10397.5	4146.57	3121.52	4140.99	9566.21	1801.93	-243.56	1063.89	190.21
297139	1958	8723.95	4098.77	3190.54	4114.23	11121.4	1813.25	-249.81	1071.12	188.32
297781	1959	12427.9	4052.19	3222.83	4097.73	10570.1	1781.82	-245.74	1072.17	176.65
298424	1960	19648.8	4006.72	3113.19	4080.19	8362.19	1717.32	-237.25	1062.48	162.77
299066	1961	26600.2	3969.85	2871.59	4062.88	6358.03	1603.04	-230.18	1052.13	154.23
299708	1962	30861.5	3949.94	2584.97	4050.37	5410.31	1563.4	-225.73	1041.77	156.9
300350	1963	32668.5	3944.18	2398.22	4036.66	5125.14	1542.16	-223.27	1018.49	169.45
300992	1964	32039.4	3943.51	2439.24	4012.83	5032.52	1549.48	-223.87	1000.49	183.1
301634	1965	28361.7	3938.61	2639.37	3974.2	4973.81	1568.54	-227.39	986.27	191.68
302276	1966	23837.6	3921.13	2749.68	3916.94	4910.84	1567.59	-231.35	969.82	196.14
302919	1967	22281.5	3849.05	2654.18	3842.77	4829.6	1528.44	-233.46	950.4	199.28
303561	1968	24011.1	3804.77	2523.75	3767.34	4724.32	1453.47	-235.57	929.81	204.4
304203	1969	27046.6	3760.93	2556.72	3712.72	4589.94	1362.4	-241.97	904.98	215.62
304845	1970	31485.5	3727.77	2711.79	3677.07	4431.87	1287.23	-248.96	874.23	230.86
305487	1971	37144.7	3714.71	2792.28	3623.81	4269.69	1256.49	-253.11	846.23	240.72
306129	1972	40420.8	3716.68	2723.98	3533.31	4120.68	1274.9	-255.51	834.58	239.58
306771	1973	38024.1	3714.98	2637.87	3440.94	3990.56	1313.07	-259.37	843.11	229.89
307414	1974	30860.5	3695.12	2648.94	3385.4	3884.88	1325.72	-263.16	858.25	214.91
308056	1975	22355.1	3659.56	2690.28	3354.96	3821.1	1299.24	-262.95	860.71	196.61
308698	1976	15313.6	3620.77	2643.31	3315.83	3875.9	1269.34	-259.78	846.25	180.16
309340	1977	11470.4	3591.78	2477.66	3257.24	4311.19	1271.54	-258.93	827.74	172.66
309982	1978	12013.6	3582.99	2579.6	3186.99	5523.76	1293.64	-263.11	816.76	177.33
310624	1979	16431.6	3591.66	2769.69	3114	7509.21	1297.46	-271.16	811.88	188.97
311266	1980	21526.2	3596.94	2910.74	3048.47	8434.89	1265.48	-281.12	805.32	194.27
311909	1981	23971.2	3580.28	2914.58	2994.62	9360.57	1206.37	-289.05	793.75	181.15
312551	1982	24342.7	3548.38	2806.94	2946.26	9814.21	1144.7	-288.99	778.07	149.83
313193	1983	26058.7	3519.52	2681.44	2902.1	8574.5	1122.65	-279.92	758.5	114.02
313835	1984	29819.8	3494.35	2579.16	2862.48	6680.17	1170.73	-268.02	735.8	90.05
314477	1985	32013.4	3467.12	2469.3	2812.87	5313.26	1267.55	-258.64	712.61	81.79
315119	1986	29051.2	3453.42	2356.54	2738.56	4751.04	1359.87	-251.39	691.94	79.91
315762	1987	21479.9	3471.53	2291.51	2647.93	4639.65	1413.52	-245.54	677.83	78.46
316404	1988	13371.6	3509.41	2276.23	2563.01	4657.98	1430.03	-243.31	673.19	81.92
317046	1989	8216.32	3537.97	2266.05	2493.94	4674.82	1428.13	-244.87	672.97	88.53
317688	1990	6487.11	3544.3	2222.95	2432	4647.23	1418.17	-246.2	665.1	95.15
318330	1991	7162.82	3536.73	2102.02	2364.35	4575.23	1402.13	-244.1	645.18	115.28
318972	1992	9869.38	3528.99	1858.29	2290.83	4482.14	1387.05	-239.59	625.01	133.65
319614	1993	14364.4	3528.25	1517.69	2229.57	4385.42	1375.79	-235.83	618.81	144.39
320256	1994	18427.3	3532.07	1208.65	2201.93	4285.68	1362.81	-232.9	627.58	148.78
320899	1995	18739.8	3534.36	1071.25	2199.95	4180.55	1351.02	-228.89	639.51	149.95
321541	1996	10187	3532.78	1267.66	2183.53	4080.05	1353.05	-226.66	639.64	149.44
322183	1997	7040.93	3524.77	1366.22	2133.91	4001.16	1371.32	-230.65	623.5	148
322825	1998	5844.34	3502.58	1326.63	2087.04	3967.11	1392.97	-238.24	602.8	145.62
323467	1999	6405.82	3466.15	1162.29	2096.61	4081.93	1412.43	-241.96	589.1	144.53
[truncated: 1,096 more rows]
